# Supplementary material for: 1-Formyl-r-2,c-6-bis­(4-methoxy­phen­yl)-c-3,t-3-dimethyl­piperidin-4-one
Source: Acta Crystallogr Sect E Struct Rep Online. 2009 Mar 25;65(Pt 4):o856. doi: 10.1107/S1600536809010010 (PMC2968915; doi:10.1107/S1600536809010010)
Supplement: Supplementary file 2 [file e-65-0o856-Isup2.hkl]

#
# h,k,l, Fc-squared, Fo-squared, sigma(Fo-squared) and status flag
#
data_I
_shelx_title ' fpm3dmpo in P 21/c'
_shelx_refln_list_code          4
_shelx_F_calc_maximum      175.39
_exptl_crystal_F_000       784.00
_reflns_d_resolution_high  0.6891
 
loop_
 _symmetry_equiv_pos_as_xyz
 'x, y, z'
 '-x, y+1/2, -z+1/2'
 '-x, -y, -z'
 'x, -y-1/2, z-1/2'
 
_cell_length_a    11.7274
_cell_length_b    18.8556
_cell_length_c     9.7178
_cell_angle_alpha  90.000
_cell_angle_beta  113.507
_cell_angle_gamma  90.000
 
_shelx_F_squared_multiplier     1.000
 
loop_
 _refln_index_h
 _refln_index_k
 _refln_index_l
 _refln_F_squared_calc
 _refln_F_squared_meas
 _refln_F_squared_sigma
 _refln_observed_status
   2   0   0    30763.07    28863.95    330.11 o
   3   0   0     4212.45     4236.27     48.76 o
   4   0   0     2325.87     2381.71     25.57 o
   5   0   0     1319.50     1535.02     15.73 o
   6   0   0     1472.89     1608.56     16.75 o
   7   0   0       22.58       25.42      1.51 o
   8   0   0       92.81       90.00      2.68 o
   9   0   0       61.08       53.01      2.43 o
  10   0   0      128.13      103.72      3.97 o
  11   0   0       56.92       55.14      2.84 o
  12   0   0       17.77       18.78      3.02 o
  13   0   0        2.37        4.13      3.65 o
  14   0   0        0.01        3.56      4.09 o
  15   0   0       53.93       56.41     10.75 o
   1   1   0     2750.10     1707.41     61.35 o
   2   1   0      892.49      895.33      6.64 o
   3   1   0     8564.96     8399.15     60.75 o
   4   1   0        4.54       11.01      0.68 o
   5   1   0      987.58      968.18      8.16 o
   6   1   0      766.69      785.76      6.76 o
   7   1   0      276.95      293.72      3.29 o
   8   1   0       20.25       21.12      1.14 o
   9   1   0        2.53        0.39      0.87 o
  10   1   0        0.09       -0.32      0.93 o
  11   1   0      166.92      152.72      3.47 o
  12   1   0       22.38       24.17      2.09 o
  13   1   0        0.91        2.20      2.53 o
  14   1   0       16.31       20.73      4.24 o
  15   1   0       18.26       42.14      8.49 o
   1   2   0      237.21      211.91      2.31 o
   2   2   0      932.10      978.17      7.18 o
   3   2   0     3162.97     3248.68     22.95 o
   4   2   0      521.41      514.46      4.67 o
   5   2   0     1038.63     1083.51      9.00 o
   6   2   0      689.68      657.16      6.18 o
   7   2   0       18.44       22.69      1.21 o
   8   2   0       29.79       34.04      1.32 o
   9   2   0       86.76       72.69      1.94 o
  10   2   0      248.24      207.51      3.42 o
  11   2   0        0.23        1.61      1.29 o
  12   2   0       10.97        7.44      1.73 o
  13   2   0        0.04       -0.72      2.35 o
  14   2   0       35.15       35.17      6.27 o
  15   2   0       16.76       26.69      4.78 o
   1   3   0     7312.56     7147.00     62.70 o
   2   3   0     3262.14     3085.87     21.68 o
   3   3   0        1.46        4.96      0.50 o
   4   3   0      331.20      332.74      3.21 o
   5   3   0       51.39       78.71      1.81 o
   6   3   0       38.31       41.04      1.32 o
   7   3   0       30.12       31.94      1.42 o
   8   3   0       70.22       70.37      2.05 o
   9   3   0       56.92       47.39      1.61 o
  10   3   0       10.83       16.29      1.31 o
  11   3   0       41.81       41.07      2.07 o
  12   3   0        0.00       -0.76      1.27 o
  13   3   0       25.56       30.09      4.14 o
  14   3   0       17.79       27.59      4.52 o
  15   3   0        0.55       -3.49      5.27 o
   0   4   0     1194.20     1269.08     19.64 o
   1   4   0      233.42      245.96      3.29 o
   2   4   0     4857.18     4899.20     37.69 o
   3   4   0      614.71      600.30      5.09 o
   4   4   0       28.43       33.85      0.94 o
   5   4   0       24.34       45.81      1.22 o
   6   4   0      513.65      527.73      5.27 o
   7   4   0      182.50      205.98      3.24 o
   8   4   0        2.52        3.04      1.04 o
   9   4   0        0.33       -0.78      1.06 o
  10   4   0       73.19       73.08      2.11 o
  11   4   0        0.06       -1.17      1.17 o
  12   4   0        0.02        1.55      1.66 o
  13   4   0       24.68       23.22      3.42 o
  14   4   0       27.25       37.52      4.93 o
  15   4   0        6.80        5.57      4.10 o
   1   5   0      189.97      194.67      2.55 o
   2   5   0      157.10      169.60      1.95 o
   3   5   0      907.02      915.88      7.82 o
   4   5   0       27.90       22.73      0.88 o
   5   5   0     1019.32     1019.19      8.23 o
   6   5   0       32.72       30.67      1.26 o
   7   5   0      164.44      156.69      2.82 o
   8   5   0      281.88      268.92      3.98 o
   9   5   0      214.54      184.14      3.48 o
  10   5   0      294.15      247.85      4.87 o
  11   5   0       31.35       31.44      2.68 o
  12   5   0        0.03        0.55      1.94 o
  13   5   0       16.60       16.07      4.20 o
  14   5   0       19.35       22.89      4.42 o
  15   5   0       18.18       22.74      6.95 o
   0   6   0     2262.78     2345.02     31.61 o
   1   6   0      494.01      572.93      6.16 o
   2   6   0      390.41      425.13      4.71 o
   3   6   0      958.45     1075.57      9.05 o
   4   6   0       79.55       83.41      1.58 o
   5   6   0      951.09     1033.05      9.14 o
   6   6   0      576.68      591.27      6.12 o
   7   6   0      141.11      151.82      2.63 o
   8   6   0      114.62      111.88      2.59 o
   9   6   0      132.98      144.25      3.24 o
  10   6   0       27.59       26.46      2.12 o
  11   6   0       48.68       43.66      2.60 o
  12   6   0       21.75       22.42      2.68 o
  13   6   0        5.16        5.38      3.18 o
  14   6   0        2.68        2.81      3.66 o
  15   6   0       51.41       51.98      6.57 o
   1   7   0     3586.42     3722.18     43.49 o
   2   7   0     1729.34     1790.11     21.64 o
   3   7   0      279.28      289.11      3.24 o
   4   7   0        0.34        0.81      0.57 o
   5   7   0      115.30      113.20      2.06 o
   6   7   0      177.65      190.11      3.09 o
   7   7   0       11.62       12.95      1.19 o
   8   7   0        2.32        2.92      1.18 o
   9   7   0        9.70       10.24      1.54 o
  10   7   0        0.00       -0.71      1.75 o
  11   7   0       34.14       28.75      2.72 o
  12   7   0       13.70       15.22      2.56 o
  13   7   0        2.67        3.62      2.77 o
  14   7   0       13.10       14.82      3.55 o
  15   7   0        2.25        9.13      4.26 o
   0   8   0     2488.55     2655.30     35.73 o
   1   8   0       53.53       69.55      3.22 o
   2   8   0     1072.55     1052.10     13.47 o
   3   8   0       67.12       88.67      2.12 o
   4   8   0       81.69       59.83      1.42 o
   5   8   0      477.99      496.85      5.14 o
   6   8   0      294.01      316.71      3.97 o
   7   8   0       24.71       26.37      1.46 o
   8   8   0      143.16      159.73      4.07 o
   9   8   0        2.28        2.04      1.70 o
  10   8   0       29.24       28.69      2.59 o
  11   8   0        3.63        4.94      2.11 o
  12   8   0        1.26        3.36      2.11 o
  13   8   0        0.04        0.32      2.19 o
  14   8   0        0.06       -3.23      3.23 o
   1   9   0      587.12      522.87     16.00 o
   2   9   0        2.91       15.46      1.21 o
   3   9   0        0.03        0.21      0.50 o
   4   9   0       26.78       23.92      1.03 o
   5   9   0      263.29      242.24      3.51 o
   6   9   0      147.35      138.64      2.43 o
   7   9   0        0.18       -0.62      1.09 o
   8   9   0        5.85        6.31      1.79 o
   9   9   0       63.85       60.59      3.03 o
  10   9   0       90.66       87.45      3.74 o
  11   9   0        0.05        1.88      2.04 o
  12   9   0        0.06        1.31      2.12 o
  13   9   0        9.95        9.80      2.66 o
  14   9   0       58.06       69.71      5.94 o
   0  10   0       50.41       64.32      2.02 o
   1  10   0       71.67       75.91      3.15 o
   2  10   0        0.86        7.29      1.05 o
   3  10   0       27.69       22.65      1.07 o
   4  10   0       43.90       31.18      1.13 o
   5  10   0        7.30        7.17      1.07 o
   6  10   0      248.12      220.09      4.76 o
   7  10   0       43.73       43.33      2.02 o
   8  10   0       24.80       26.39      2.22 o
   9  10   0       81.29       75.13      3.29 o
  10  10   0       24.67       24.04      2.55 o
  11  10   0        1.37       -0.68      2.30 o
  12  10   0        2.56        1.12      2.29 o
  13  10   0       15.66       12.63      3.27 o
  14  10   0        0.00       -3.47      3.47 o
   1  11   0     2017.32     2170.04     23.51 o
   2  11   0       10.89       15.06      1.27 o
   3  11   0        2.37        2.20      0.62 o
   4  11   0        8.58       15.26      0.92 o
   5  11   0        0.00        0.85      0.82 o
   6  11   0      680.30      682.47     10.10 o
   7  11   0       10.26        8.44      1.51 o
   8  11   0       47.52       49.67      3.33 o
   9  11   0       91.71       88.47      3.61 o
  10  11   0       32.14       37.75      2.98 o
  11  11   0        0.55        0.17      2.03 o
  12  11   0        0.39        4.02      2.27 o
  13  11   0        0.20       -2.63      2.63 o
  14  11   0       14.94       10.23      4.24 o
   0  12   0       33.62       43.19      1.61 o
   1  12   0      277.53      340.01      4.27 o
   2  12   0      624.15      626.23     10.66 o
   3  12   0      280.02      270.40      4.78 o
   4  12   0      136.63      127.18      2.16 o
   5  12   0      343.08      354.76      4.91 o
   6  12   0      421.60      392.98      6.15 o
   7  12   0       16.61       16.57      1.85 o
   8  12   0      224.16      214.73      4.97 o
   9  12   0        0.87        2.28      1.76 o
  10  12   0       67.17       66.91      3.48 o
  11  12   0        9.31       11.59      2.51 o
  12  12   0        1.61       -0.18      2.79 o
  13  12   0        3.36       -0.24      2.81 o
  14  12   0        0.03        0.23      4.50 o
   1  13   0       95.84      117.91      2.91 o
   2  13   0       31.60       25.90      1.68 o
   3  13   0      337.88      322.16      5.55 o
   4  13   0      145.05      148.77      2.82 o
   5  13   0      866.03      819.84     10.33 o
   6  13   0      316.00      297.85      4.99 o
   7  13   0       54.35       49.16      2.47 o
   8  13   0        0.84        2.86      1.84 o
   9  13   0       15.25       20.45      2.33 o
  10  13   0        1.39        3.23      2.21 o
  11  13   0       39.49       47.71      3.37 o
  12  13   0        0.67       -2.39      2.39 o
  13  13   0       11.46        8.53      3.25 o
   0  14   0      237.93      218.77      4.06 o
   1  14   0      367.20      376.47      4.32 o
   2  14   0       35.81       38.73      2.67 o
   3  14   0      210.14      215.67      4.31 o
   4  14   0      360.85      356.88      4.34 o
   5  14   0      500.90      490.72      6.55 o
   6  14   0       25.51       28.14      1.90 o
   7  14   0        0.03        0.60      1.42 o
   8  14   0        7.17        5.65      1.76 o
   9  14   0      101.25      103.73      3.91 o
  10  14   0       96.06       93.17      6.61 o
  11  14   0       23.22       27.19      3.57 o
  12  14   0        0.06       -2.51      2.51 o
  13  14   0        1.41        3.32      3.36 o
   1  15   0      172.41      194.85      2.74 o
   2  15   0       24.91       17.81      2.34 o
   3  15   0       49.51       50.58      3.74 o
   4  15   0       53.01       43.97      2.10 o
   5  15   0      625.26      587.76      8.16 o
   6  15   0       80.56       74.09      3.22 o
   7  15   0      268.19      265.33      9.01 o
   8  15   0        0.38        0.42      1.78 o
   9  15   0        2.65        5.67      2.13 o
  10  15   0       15.77       12.46      2.61 o
  11  15   0       49.56       48.60      7.68 o
  12  15   0       18.11       12.85      6.83 o
  13  15   0        1.93        4.30      6.90 o
   0  16   0      121.94      130.59      3.58 o
   1  16   0       17.77       24.07      1.16 o
   2  16   0       22.71       26.21      2.34 o
   3  16   0        8.63       10.80      2.07 o
   4  16   0       12.28       10.87      2.29 o
   5  16   0        0.71        1.74      1.10 o
   6  16   0      173.97      167.64      6.34 o
   7  16   0       21.81       25.99      2.24 o
   8  16   0       11.09       13.31      2.06 o
   9  16   0        1.21        1.71      1.97 o
  10  16   0       74.51       88.74      5.29 o
  11  16   0        0.40        0.02      2.92 o
  12  16   0        0.46        1.70      4.35 o
   1  17   0        1.55        0.54      0.80 o
   2  17   0       63.78       58.84      3.66 o
   3  17   0        2.61       -0.07      2.47 o
   4  17   0       50.56       48.59      3.40 o
   5  17   0      107.67      115.46      3.85 o
   6  17   0       94.17       91.80      3.08 o
   7  17   0        0.24       -0.88      1.42 o
   8  17   0       11.86        6.71      2.56 o
   9  17   0        1.28        4.13      3.58 o
  10  17   0      139.40      144.96      6.50 o
  11  17   0        1.36       -1.96      3.18 o
  12  17   0        1.23        2.05      4.63 o
   0  18   0      286.20      285.64      6.10 o
   1  18   0       15.05       15.13      1.13 o
   2  18   0        0.98        2.85      1.67 o
   3  18   0       10.07        8.70      2.11 o
   4  18   0        0.00        0.81      1.93 o
   5  18   0       48.78       56.26      3.36 o
   6  18   0       10.32        9.39      2.30 o
   7  18   0        2.20        2.81      2.00 o
   8  18   0        9.99        7.02      2.45 o
   9  18   0       45.10       52.11      6.01 o
  10  18   0        3.49       -1.10      3.91 o
  11  18   0       13.90       17.97      5.00 o
   1  19   0      151.77      124.33      2.61 o
   2  19   0        0.05        0.10      1.61 o
   3  19   0       27.44       23.74      2.68 o
   4  19   0        5.45        2.48      2.69 o
   5  19   0      171.88      168.52      7.84 o
   6  19   0       85.18       74.04      3.40 o
   7  19   0        0.35        5.10      1.89 o
   8  19   0       22.17       10.78      4.20 o
   9  19   0        0.19       -0.60      3.71 o
  10  19   0       13.37       24.90     12.49 o
  11  19   0        1.60        0.66      5.62 o
   0  20   0      245.69      206.73      5.15 o
   1  20   0      137.58      143.53      3.64 o
   2  20   0       97.05       76.65      3.77 o
   3  20   0       22.28       34.84      5.01 o
   4  20   0        0.12        0.33      2.71 o
   5  20   0       41.72       48.99      4.89 o
   6  20   0        0.01        0.76      4.92 o
   7  20   0        3.67        0.19      3.38 o
   8  20   0        5.55        3.25      3.88 o
   9  20   0        5.29        2.21      3.87 o
  10  20   0        6.41        9.37      4.57 o
   1  21   0       35.00       31.23      1.96 o
   2  21   0       13.14       19.95      2.44 o
   3  21   0        2.71       -0.80      4.33 o
   4  21   0        7.76        7.60      8.46 o
   5  21   0        0.04        5.60      3.21 o
   6  21   0        4.83        2.44      3.29 o
   7  21   0        1.41        2.74      3.49 o
   8  21   0        0.15       -3.35      5.78 o
   9  21   0        2.26        0.20      5.46 o
   0  22   0      114.80       86.66      4.96 o
   1  22   0        1.54       -1.26      1.26 o
   2  22   0       19.78       13.51      4.15 o
   3  22   0       40.88       37.08      4.16 o
   4  22   0       14.11       12.46      3.47 o
   5  22   0       12.47       12.08      3.63 o
   6  22   0       29.73       22.77      4.49 o
   7  22   0        1.53        2.24      3.81 o
   8  22   0        0.91        1.32      3.86 o
   9  22   0        1.96        6.86      4.43 o
   1  23   0       21.28       18.91      2.21 o
   2  23   0       61.76       66.66      5.71 o
   3  23   0        0.38        2.11      2.72 o
   4  23   0       51.02       51.16      5.10 o
   5  23   0       33.75       37.79      7.37 o
   6  23   0        4.84        2.81      9.23 o
   7  23   0        2.54        6.94      4.13 o
   8  23   0        2.29       -0.68      3.91 o
   0  24   0        0.01        0.26      2.61 o
   1  24   0        9.01        8.37      2.88 o
   2  24   0        9.97       10.20      6.49 o
   3  24   0       43.06       42.70      6.45 o
   4  24   0       11.30        9.64      5.62 o
   5  24   0       12.07       15.73      4.31 o
   6  24   0       20.53       35.08      5.33 o
   7  24   0        0.93       -2.69      4.70 o
   2  25   0        1.06        0.59      7.05 o
   3  25   0        6.10        2.27      3.57 o
   4  25   0       19.99       18.73      7.46 o
   5  25   0        0.21        1.64      3.74 o
   6  25   0        0.24       -3.21      3.48 o
   3  26   0       24.21       27.98      9.84 o
   4  26   0       26.20       27.68      4.70 o
 -16   1   1        3.00        5.30     10.35 o
 -15   1   1        2.49       -0.79      3.54 o
 -14   1   1       38.93       40.70      3.87 o
 -13   1   1       20.34       17.17      2.92 o
 -12   1   1       38.94       42.19      1.89 o
 -11   1   1       23.46       27.08      1.57 o
 -10   1   1       10.20       12.99      1.21 o
  -9   1   1       38.06       36.24      1.54 o
  -8   1   1       47.92       44.24      1.92 o
  -7   1   1       19.08       13.88      0.97 o
  -6   1   1      817.67      753.25      6.77 o
  -5   1   1      121.38      136.85      2.48 o
  -4   1   1     5811.88     5858.41     41.08 o
  -3   1   1     9981.60     9690.01     70.55 o
  -2   1   1     9786.38     9429.58     73.68 o
  -1   1   1     1476.72     1314.34     36.07 o
   0   1   1     1592.76     1444.02     63.67 o
   1   1   1      627.40      627.41      6.35 o
   2   1   1      737.78      763.52      6.45 o
   3   1   1      214.41      228.34      2.40 o
   4   1   1      850.78      905.01      7.18 o
   5   1   1     1646.49     1671.58     12.64 o
   6   1   1        3.00        2.40      0.75 o
   7   1   1      514.18      501.74      4.81 o
   8   1   1        1.21        2.79      0.86 o
   9   1   1       22.45       18.71      1.25 o
  10   1   1       56.93       51.87      2.11 o
  11   1   1        0.55        0.19      1.38 o
  12   1   1       95.33       96.25      4.19 o
  13   1   1       18.53       24.42      3.51 o
  14   1   1       26.80       30.36      4.93 o
  15   1   1        3.19        3.42      5.41 o
 -16   2   1       60.25       91.74      9.11 o
 -15   2   1       40.11       44.97      9.60 o
 -14   2   1       22.80       14.79      3.90 o
 -13   2   1       25.25       24.89      2.86 o
 -12   2   1        2.21        5.99      1.25 o
 -11   2   1      169.86      145.79      4.13 o
 -10   2   1       71.87       65.46      1.97 o
  -9   2   1       14.36        8.34      1.12 o
  -8   2   1        1.24        1.17      0.93 o
  -7   2   1      255.98      247.07      3.11 o
  -6   2   1     2729.18     2749.16     20.13 o
  -5   2   1      897.08      945.92      7.58 o
  -4   2   1     2049.44     2028.57     15.45 o
  -3   2   1        8.54        3.96      0.66 o
  -2   2   1     2115.73     2142.73     22.18 o
  -1   2   1       60.99       60.87      0.92 o
   0   2   1     3402.37     3391.06     27.84 o
   1   2   1     1873.52     1921.88     13.71 o
   2   2   1     1317.66     1337.44     11.50 o
   3   2   1     1949.64     2011.21     15.29 o
   4   2   1       84.55       86.89      1.42 o
   5   2   1        0.42        0.58      0.56 o
   6   2   1       43.57       45.24      1.32 o
   7   2   1       61.83       66.63      1.71 o
   8   2   1       16.63       15.08      1.12 o
   9   2   1       14.97       13.60      1.17 o
  10   2   1       76.05       62.49      2.23 o
  11   2   1        2.70        1.90      1.49 o
  12   2   1        0.24       -0.59      1.56 o
  13   2   1      139.65      144.91      9.39 o
  14   2   1        9.06       12.39      4.11 o
  15   2   1       18.28       23.06      6.43 o
 -15   3   1        3.61        9.11      5.44 o
 -14   3   1        8.53        4.26      3.38 o
 -13   3   1        2.37        0.30      2.01 o
 -12   3   1       54.23       58.39      2.96 o
 -11   3   1      178.84      175.58      3.27 o
 -10   3   1        3.21        1.73      1.23 o
  -9   3   1        3.53        1.31      1.02 o
  -8   3   1      171.67      153.44      2.79 o
  -7   3   1       15.85       21.33      1.36 o
  -6   3   1     3455.29     3489.21     25.21 o
  -5   3   1      887.61      956.20      8.03 o
  -4   3   1    10250.67    10387.00     75.04 o
  -3   3   1      417.59      414.53      4.15 o
  -2   3   1        7.80        2.78      0.46 o
  -1   3   1    13659.52    12884.04    170.93 o
   0   3   1    18455.15    18177.01    141.41 o
   1   3   1       71.31       76.50      1.00 o
   2   3   1     4252.40     4336.20     31.83 o
   3   3   1       20.22       26.18      0.83 o
   4   3   1     3047.68     3274.31     24.54 o
   5   3   1      162.02      182.97      2.55 o
   6   3   1       18.17       15.54      0.93 o
   7   3   1       76.44       75.71      1.80 o
   8   3   1        3.78        1.08      0.86 o
   9   3   1        0.22        6.71      1.22 o
  10   3   1      146.37      131.90      3.08 o
  11   3   1        1.45        0.06      1.61 o
  12   3   1        2.72        1.01      2.74 o
  13   3   1        1.93        4.20      3.41 o
  14   3   1       15.33       19.30      4.24 o
 -15   4   1        0.05       -0.08      4.75 o
 -14   4   1        8.56        8.24      4.09 o
 -13   4   1        2.48       -1.83      1.83 o
 -12   4   1        1.06        0.93      1.65 o
 -11   4   1      125.33      110.03      3.21 o
 -10   4   1      303.31      258.65      5.29 o
  -9   4   1      334.00      320.07      4.52 o
  -8   4   1      183.83      191.38      3.48 o
  -7   4   1       19.13       12.41      1.14 o
  -6   4   1      325.79      339.70      3.81 o
  -5   4   1      216.66      224.41      2.72 o
  -4   4   1     3785.15     3873.45     31.98 o
  -3   4   1     1540.51     1528.85     17.24 o
  -2   4   1      254.83      283.41      3.32 o
  -1   4   1    20166.22    19806.39    160.19 o
   0   4   1      441.54      354.22      3.83 o
   1   4   1        0.26        1.07      0.28 o
   2   4   1      615.78      615.08      4.87 o
   3   4   1      256.75      287.61      3.73 o
   4   4   1      433.39      487.93      4.45 o
   5   4   1      264.92      275.97      3.28 o
   6   4   1       22.62       26.86      1.29 o
   7   4   1       54.51       48.43      1.47 o
   8   4   1        2.78        1.86      0.91 o
   9   4   1       29.58       29.34      1.72 o
  10   4   1        0.57        1.59      1.26 o
  11   4   1        7.14        6.57      1.52 o
  12   4   1       49.73       47.92      3.96 o
  13   4   1        5.84        4.78      3.32 o
  14   4   1        3.40        2.15      3.75 o
 -15   5   1        0.97       -2.33      4.97 o
 -14   5   1        3.27       -0.43      5.38 o
 -13   5   1        0.44        2.61      2.10 o
 -12   5   1        2.03        0.98      1.88 o
 -11   5   1       41.07       35.14      2.09 o
 -10   5   1        1.71        3.59      1.25 o
  -9   5   1      447.41      418.30      6.08 o
  -8   5   1        0.46       -0.19      1.11 o
  -7   5   1     2246.76     2296.02     19.19 o
  -6   5   1      967.24      943.39      8.23 o
  -5   5   1     2657.79     2813.05     23.85 o
  -4   5   1     2088.35     2172.43     18.48 o
  -3   5   1     3876.09     3975.97     32.45 o
  -2   5   1     3213.80     3117.02     27.22 o
  -1   5   1      326.34      314.90      4.52 o
   0   5   1     1332.23     1418.06     11.31 o
   1   5   1      125.28      120.79      1.55 o
   2   5   1     2421.71     2533.43     18.13 o
   3   5   1        4.54        6.06      0.56 o
   4   5   1       88.69      105.02      1.75 o
   5   5   1      278.46      281.34      3.42 o
   6   5   1        0.06       -0.79      0.79 o
   7   5   1      106.94      102.50      2.41 o
   8   5   1      492.54      470.61      6.14 o
   9   5   1      209.62      221.99      4.10 o
  10   5   1      149.56      150.26      3.79 o
  11   5   1        4.46        1.32      1.49 o
  12   5   1       11.70        8.97      2.81 o
  13   5   1       86.67       87.19      5.21 o
  14   5   1        1.75        2.41      3.75 o
 -15   6   1        0.03        6.32      4.29 o
 -14   6   1        0.12       -2.64      2.64 o
 -13   6   1        0.90        1.57      2.43 o
 -12   6   1        0.00       -1.90      1.93 o
 -11   6   1        3.83        3.72      1.60 o
 -10   6   1      117.03       97.57      2.75 o
  -9   6   1      430.11      379.75      5.45 o
  -8   6   1       19.75       17.09      1.35 o
  -7   6   1        1.00        1.77      0.94 o
  -6   6   1       24.64       22.41      1.17 o
  -5   6   1      289.35      261.02      3.38 o
  -4   6   1     1787.02     1761.87     14.41 o
  -3   6   1     2237.74     2241.56     18.68 o
  -2   6   1      609.58      621.93      6.07 o
  -1   6   1     5374.03     5523.04     47.69 o
   0   6   1      484.36      509.03      5.03 o
   1   6   1       87.96       85.67      1.38 o
   2   6   1      166.65      151.59      1.89 o
   3   6   1       26.60       20.02      0.96 o
   4   6   1      135.70      133.21      1.97 o
   5   6   1      176.92      197.85      3.02 o
   6   6   1        0.49       -0.41      1.06 o
   7   6   1        5.49        5.78      1.07 o
   8   6   1        2.10        0.62      1.11 o
   9   6   1      642.09      564.63      7.19 o
  10   6   1       74.75       81.34      3.37 o
  11   6   1        2.01       -0.30      1.65 o
  12   6   1       23.17       25.28      5.09 o
  13   6   1       23.04       30.28      3.83 o
  14   6   1       10.59       17.20      5.16 o
 -15   7   1        5.82        6.18      3.89 o
 -14   7   1        0.33       -1.66      2.69 o
 -13   7   1        4.32        4.68      2.33 o
 -12   7   1        1.16        0.54      2.18 o
 -11   7   1       83.45       65.03      3.45 o
 -10   7   1       81.88       77.10      3.38 o
  -9   7   1       94.93       77.74      2.34 o
  -8   7   1        9.50       13.79      1.31 o
  -7   7   1      323.29      311.58      4.30 o
  -6   7   1      578.74      624.04      7.33 o
  -5   7   1      114.39      139.17      2.21 o
  -4   7   1     1503.75     1545.71     12.81 o
  -3   7   1       54.33       45.68      1.12 o
  -2   7   1      713.23      793.32      7.56 o
  -1   7   1     1394.97     1493.83     13.52 o
   0   7   1        0.55        2.52      0.69 o
   1   7   1      368.10      423.30      4.48 o
   2   7   1      113.43       90.80      1.39 o
   3   7   1      108.02       95.73      1.72 o
   4   7   1       57.72       57.64      1.43 o
   5   7   1      169.38      174.64      2.68 o
   6   7   1        0.66        0.29      0.85 o
   7   7   1      198.32      197.76      3.49 o
   8   7   1       13.15        7.02      1.30 o
   9   7   1      145.14      137.31      3.93 o
  10   7   1        4.68        1.62      1.59 o
  11   7   1       12.55       14.71      2.38 o
  12   7   1       22.41       22.02      3.25 o
  13   7   1        0.02        3.47      2.82 o
  14   7   1       37.48       45.23      5.47 o
 -15   8   1       63.00       72.33      6.13 o
 -14   8   1        2.16        2.01      2.53 o
 -13   8   1        5.99        4.02      2.25 o
 -12   8   1        3.29        0.79      2.04 o
 -11   8   1       21.39       16.59      2.46 o
 -10   8   1       47.72       37.19      3.33 o
  -9   8   1      229.83      236.17      4.58 o
  -8   8   1      310.58      319.07      4.65 o
  -7   8   1        0.38       -0.86      0.86 o
  -6   8   1       37.69       37.57      1.36 o
  -5   8   1       20.76       23.11      1.04 o
  -4   8   1      412.36      486.16      4.84 o
  -3   8   1       37.96       45.04      1.26 o
  -2   8   1       61.00       49.71      1.39 o
  -1   8   1     1060.47      975.36      9.39 o
   0   8   1     1214.68     1282.41     11.78 o
   1   8   1      270.81      293.86      3.79 o
   2   8   1      489.96      490.18      4.80 o
   3   8   1      312.03      296.42      3.47 o
   4   8   1      756.84      771.75      8.31 o
   5   8   1      175.37      212.59      3.59 o
   6   8   1       43.24       41.44      1.63 o
   7   8   1        0.14       -1.04      1.04 o
   8   8   1       50.25       54.68      2.78 o
   9   8   1      171.90      161.20      4.70 o
  10   8   1       93.22       88.74      3.81 o
  11   8   1       10.92        9.32      2.49 o
  12   8   1        2.55        2.68      2.63 o
  13   8   1        5.64        2.97      2.97 o
  14   8   1      121.91      138.72      7.87 o
 -15   9   1        4.65        9.82      4.09 o
 -14   9   1       16.60       19.90      3.18 o
 -13   9   1       25.05       29.06      3.28 o
 -12   9   1        0.81        1.02      2.10 o
 -11   9   1       37.07       42.37      3.07 o
 -10   9   1        6.47        7.24      2.05 o
  -9   9   1       42.96       44.55      3.17 o
  -8   9   1      474.17      449.26      6.30 o
  -7   9   1      326.34      313.23      5.81 o
  -6   9   1       39.45       49.12      1.56 o
  -5   9   1       26.84       39.96      1.46 o
  -4   9   1      241.89      271.38      3.39 o
  -3   9   1     1295.66     1374.16     12.81 o
  -2   9   1     1637.48     1789.06     19.24 o
  -1   9   1     2961.78     3330.68     29.26 o
   0   9   1      208.54      255.76      2.74 o
   1   9   1      660.71      738.49     10.07 o
   2   9   1      789.94      827.41      7.26 o
   3   9   1       10.72       13.72      0.80 o
   4   9   1      701.54      753.98      7.53 o
   5   9   1        0.44       -0.21      0.95 o
   6   9   1      111.15      105.20      2.79 o
   7   9   1      115.57      113.65      3.32 o
   8   9   1      201.26      201.56      4.89 o
   9   9   1       10.39       10.86      2.10 o
  10   9   1       37.94       39.20      2.94 o
  11   9   1       15.94       21.92      2.69 o
  12   9   1        3.69        3.96      2.30 o
  13   9   1        9.53       10.32      3.32 o
  14   9   1       33.42       40.90      5.37 o
 -14  10   1        6.34        7.17      3.93 o
 -13  10   1       11.86       13.09      2.84 o
 -12  10   1       60.47       61.28      3.72 o
 -11  10   1        0.10        1.05      1.95 o
 -10  10   1      104.19      102.04      3.93 o
  -9  10   1       20.10       22.93      2.27 o
  -8  10   1       28.71       26.43      2.03 o
  -7  10   1      108.28      100.77      2.65 o
  -6  10   1       11.82        8.81      1.15 o
  -5  10   1        7.11        4.31      0.93 o
  -4  10   1      276.01      302.45      4.29 o
  -3  10   1      436.47      444.09      5.62 o
  -2  10   1       84.01       83.42      1.84 o
  -1  10   1       38.93       45.50      1.27 o
   0  10   1       13.55       12.47      0.70 o
   1  10   1       79.82       66.74      2.71 o
   2  10   1       26.66       27.56      1.06 o
   3  10   1     1187.48     1231.12     11.77 o
   4  10   1       16.15        9.59      0.91 o
   5  10   1      533.34      524.59      6.51 o
   6  10   1       63.03       58.34      2.16 o
   7  10   1       26.59       23.05      2.06 o
   8  10   1      269.51      275.15      5.82 o
   9  10   1       12.00       12.85      2.19 o
  10  10   1       78.70       79.17      4.52 o
  11  10   1        6.22        2.48      2.61 o
  12  10   1       45.62       46.10      3.60 o
  13  10   1       13.21       19.60      4.41 o
 -14  11   1        3.05        1.34      3.04 o
 -13  11   1        2.47        3.24      2.59 o
 -12  11   1        0.88        0.62      2.25 o
 -11  11   1       57.99       64.08      3.53 o
 -10  11   1       18.74       20.29      2.36 o
  -9  11   1        0.71        1.52      1.70 o
  -8  11   1       52.78       53.33      2.70 o
  -7  11   1       36.50       35.90      1.95 o
  -6  11   1      423.04      426.58      7.41 o
  -5  11   1        1.01        1.31      0.79 o
  -4  11   1      807.70      831.88      8.47 o
  -3  11   1      743.76      780.91     10.74 o
  -2  11   1      613.02      660.24      8.53 o
  -1  11   1     3179.58     3451.99     30.47 o
   0  11   1      333.92      378.29      4.22 o
   1  11   1       49.37       57.63      2.68 o
   2  11   1       18.66       16.32      1.24 o
   3  11   1       14.44       12.51      0.79 o
   4  11   1      707.79      689.52      7.07 o
   5  11   1      202.40      175.58      3.33 o
   6  11   1      350.03      331.85      5.45 o
   7  11   1      428.05      399.93      6.93 o
   8  11   1       22.24       22.45      2.24 o
   9  11   1        8.46        9.66      2.08 o
  10  11   1        3.11        3.80      2.06 o
  11  11   1        4.23        1.22      2.13 o
  12  11   1        6.91        8.51      2.58 o
  13  11   1        1.24       -1.46      3.54 o
 -14  12   1       10.95       18.47      4.52 o
 -13  12   1       36.16       32.92      3.97 o
 -12  12   1       22.44       31.99      3.16 o
 -11  12   1       32.12       29.84      2.89 o
 -10  12   1       96.99      104.97      4.04 o
  -9  12   1       17.64       15.42      2.08 o
  -8  12   1       66.87       65.93      2.92 o
  -7  12   1      193.02      199.91      3.90 o
  -6  12   1      185.08      183.05      3.52 o
  -5  12   1       16.24       13.61      1.09 o
  -4  12   1       59.98       69.81      1.73 o
  -3  12   1        0.39        0.77      0.69 o
  -2  12   1      179.76      179.60      2.99 o
  -1  12   1      265.97      275.30      4.76 o
   0  12   1      588.79      605.94      6.29 o
   1  12   1      243.31      236.30      4.16 o
   2  12   1       59.46       77.70      2.61 o
   3  12   1      114.62      123.83      1.99 o
   4  12   1      448.30      435.42      4.99 o
   5  12   1      528.89      512.62      6.91 o
   6  12   1      123.61      106.51      3.06 o
   7  12   1        0.01        2.72      1.53 o
   8  12   1       14.55       15.56      2.05 o
   9  12   1        3.20        4.44      1.95 o
  10  12   1        0.47        1.46      1.98 o
  11  12   1       23.04       26.33      2.99 o
  12  12   1        4.85        6.66      2.88 o
  13  12   1        9.52       11.50      5.68 o
 -14  13   1        0.93        0.78      3.01 o
 -13  13   1       11.61       12.83      4.10 o
 -12  13   1        0.06        2.47      2.34 o
 -11  13   1       48.15       59.88      3.54 o
 -10  13   1       10.68       14.64      2.35 o
  -9  13   1       55.91       56.90      3.02 o
  -8  13   1       11.67       12.66      1.90 o
  -7  13   1       37.33       34.85      2.57 o
  -6  13   1      467.30      467.98      6.59 o
  -5  13   1      262.42      269.67      4.10 o
  -4  13   1        2.57        6.92      0.97 o
  -3  13   1        0.62        0.32      0.79 o
  -2  13   1      124.96      134.05      2.55 o
  -1  13   1        1.02       -0.16      0.68 o
   0  13   1       11.64       17.58      2.28 o
   1  13   1       15.66       20.00      1.65 o
   2  13   1       85.47       96.59      3.19 o
   3  13   1       56.54       63.73      2.12 o
   4  13   1      128.78      115.60      2.49 o
   5  13   1      110.07      112.99      2.90 o
   6  13   1      185.12      168.18      4.01 o
   7  13   1        4.62        2.63      1.55 o
   8  13   1       64.57       64.75      3.08 o
   9  13   1       14.16       12.74      2.23 o
  10  13   1       15.44       14.15      2.47 o
  11  13   1        4.18        9.93      2.51 o
  12  13   1        1.35        3.22      2.94 o
  13  13   1        1.04        1.64      3.67 o
 -13  14   1       28.37       35.17      4.53 o
 -12  14   1        2.66        3.11      2.83 o
 -11  14   1       32.94       40.75      3.17 o
 -10  14   1        8.88       11.41      2.24 o
  -9  14   1       76.30       79.76      3.43 o
  -8  14   1      277.87      271.84      5.67 o
  -7  14   1       57.23       54.16      2.50 o
  -6  14   1      521.59      511.64      7.27 o
  -5  14   1      117.81      112.37      2.73 o
  -4  14   1      154.29      142.57      4.58 o
  -3  14   1       22.92       26.43      2.32 o
  -2  14   1       16.95       20.22      1.20 o
  -1  14   1      224.74      228.47      4.15 o
   0  14   1       26.27       31.21      1.25 o
   1  14   1      108.31      120.83      2.87 o
   2  14   1      187.02      200.21      4.34 o
   3  14   1       13.76       12.94      1.59 o
   4  14   1       15.20       15.54      1.23 o
   5  14   1      458.97      462.67      6.45 o
   6  14   1        2.78        1.63      1.32 o
   7  14   1       20.04       18.59      1.95 o
   8  14   1        0.01       -1.67      1.67 o
   9  14   1       84.84       84.77      3.70 o
  10  14   1      277.12      303.61      7.58 o
  11  14   1        0.79        2.03      2.69 o
  12  14   1       38.10       44.06      6.52 o
 -13  15   1        7.07       11.62      3.75 o
 -12  15   1        0.07       -0.59      3.03 o
 -11  15   1       27.51       35.66      4.13 o
 -10  15   1      136.73      154.89      8.04 o
  -9  15   1       65.33       71.85      4.37 o
  -8  15   1        4.63        3.71      1.77 o
  -7  15   1        2.76       -0.62      2.59 o
  -6  15   1       45.01       55.40      2.62 o
  -5  15   1      365.54      331.16      5.41 o
  -4  15   1      233.94      209.65      4.46 o
  -3  15   1      615.32      596.56      8.91 o
  -2  15   1        9.36       10.26      1.23 o
  -1  15   1       26.98       30.22      1.54 o
   0  15   1       76.36       71.19      1.89 o
   1  15   1       14.01       16.66      1.55 o
   2  15   1       51.47       41.38      3.91 o
   3  15   1        7.80        6.12      1.94 o
   4  15   1      220.72      216.01      5.96 o
   5  15   1        3.79        5.14      1.34 o
   6  15   1        0.15        1.62      1.50 o
   7  15   1       27.40       22.68      2.92 o
   8  15   1       29.52       34.12      3.41 o
   9  15   1       74.75       69.38      3.76 o
  10  15   1       10.65       19.25      5.08 o
  11  15   1       15.98       16.23      4.19 o
  12  15   1        0.26        5.81      3.45 o
 -13  16   1        0.35       -3.07      3.07 o
 -12  16   1       17.69       16.27      3.83 o
 -11  16   1       12.22       14.67      3.45 o
 -10  16   1       32.26       39.47      3.21 o
  -9  16   1      149.38      149.62      5.01 o
  -8  16   1       64.97       66.40      3.31 o
  -7  16   1      261.92      256.85      5.67 o
  -6  16   1      425.85      409.28      9.90 o
  -5  16   1       31.40       33.83      2.06 o
  -4  16   1      170.88      171.21      3.99 o
  -3  16   1        2.83        3.14      2.36 o
  -2  16   1      185.11      176.82      3.78 o
  -1  16   1        0.08        0.89      1.03 o
   0  16   1       11.98       12.03      1.10 o
   1  16   1        5.00        2.75      1.63 o
   2  16   1       43.56       35.07      3.09 o
   3  16   1        0.56       -0.24      1.69 o
   4  16   1        2.79        0.96      2.75 o
   5  16   1       64.34       68.11      3.25 o
   6  16   1      306.93      298.47      8.86 o
   7  16   1        8.78        8.95      1.77 o
   8  16   1       68.09       70.65      3.49 o
   9  16   1       56.02       55.35      3.48 o
  10  16   1       24.45       30.84      4.40 o
  11  16   1        0.05        2.09      3.03 o
  12  16   1        2.06        1.97      3.35 o
 -12  17   1       13.20       23.52      4.00 o
 -11  17   1       67.29       89.38      5.61 o
 -10  17   1       16.27       14.51      3.56 o
  -9  17   1      110.36      120.92      4.46 o
  -8  17   1       32.42       31.47      2.54 o
  -7  17   1       20.53       21.99      2.06 o
  -6  17   1       82.86       80.55      4.28 o
  -5  17   1        9.49        9.84      1.32 o
  -4  17   1      157.32      146.76      3.84 o
  -3  17   1        0.01       -1.37      1.62 o
  -2  17   1       19.23       18.31      1.49 o
  -1  17   1       21.18       29.28      1.45 o
   0  17   1        9.60       11.94      1.80 o
   1  17   1        0.00       -0.53      0.97 o
   2  17   1      187.49      164.85      4.68 o
   3  17   1        1.45        2.72      1.92 o
   4  17   1       46.89       43.00      7.33 o
   5  17   1       29.28       34.48      3.50 o
   6  17   1       68.10       65.32      4.77 o
   7  17   1       53.85       53.27      3.52 o
   8  17   1       20.21       23.42      4.42 o
   9  17   1       79.79       80.88      5.87 o
  10  17   1        0.51        1.41      3.02 o
  11  17   1       23.05       25.95      4.18 o
 -12  18   1        1.51       -0.25      4.21 o
 -11  18   1       12.68       20.82      3.61 o
 -10  18   1        5.28       11.07      3.55 o
  -9  18   1        0.00        2.91      1.99 o
  -8  18   1        6.12        8.81      3.79 o
  -7  18   1        6.30        7.88      2.21 o
  -6  18   1       18.76       22.17      2.71 o
  -5  18   1      131.87      116.69      4.79 o
  -4  18   1       23.61       16.66      1.68 o
  -3  18   1        3.77        4.30      1.89 o
  -2  18   1       16.76       12.56      1.42 o
  -1  18   1      162.44      152.04      4.52 o
   0  18   1        1.29        1.93      0.92 o
   1  18   1       15.56       10.28      1.43 o
   2  18   1        0.09       -1.55      1.55 o
   3  18   1       61.76       53.97      3.47 o
   4  18   1      118.41      123.58      6.52 o
   5  18   1       21.23       19.28      3.76 o
   6  18   1       22.59       19.87      4.03 o
   7  18   1        0.78       -2.92      2.92 o
   8  18   1       37.16       34.17     12.11 o
   9  18   1        0.42       -0.04      3.88 o
  10  18   1        1.34        3.69      4.07 o
  11  18   1        0.16       -2.88      5.61 o
 -11  19   1       11.72       15.65      4.89 o
 -10  19   1        0.12       -0.52      8.63 o
  -9  19   1        9.49       12.99      4.35 o
  -8  19   1        0.01        1.14      2.04 o
  -7  19   1        9.16        8.39      2.96 o
  -6  19   1      145.51      136.93      4.60 o
  -5  19   1        4.40        1.77      1.54 o
  -4  19   1       23.77       19.91      2.68 o
  -3  19   1       18.07       21.79      3.15 o
  -2  19   1       80.04       81.72      2.32 o
  -1  19   1        7.99       10.30      1.20 o
   0  19   1       81.85       71.82      2.14 o
   1  19   1        3.33        2.11      1.17 o
   2  19   1      178.23      177.04      5.62 o
   3  19   1       70.12       77.50      5.59 o
   4  19   1       34.43       36.81      4.33 o
   5  19   1        0.85        3.12      3.01 o
   6  19   1        5.75        3.92      3.16 o
   7  19   1       12.80       18.10     11.29 o
   8  19   1        2.47        0.89      3.68 o
   9  19   1        1.05        0.97      5.78 o
  10  19   1        2.13        4.77      5.20 o
 -11  20   1        1.28       -1.82      4.25 o
 -10  20   1       25.14       20.23      7.34 o
  -9  20   1        0.26        0.19      6.08 o
  -8  20   1        3.08       -2.43      3.34 o
  -7  20   1        1.59        3.40      3.75 o
  -6  20   1        6.61       10.72      2.56 o
  -5  20   1       17.53       21.12      6.72 o
  -4  20   1       10.36        8.93      3.03 o
  -3  20   1       30.63       29.31      2.03 o
  -2  20   1        3.36        2.24      1.31 o
  -1  20   1       12.75       12.00      1.28 o
   0  20   1        1.02        3.00      1.08 o
   1  20   1      139.94      121.67      3.82 o
   2  20   1        0.06        2.09      1.92 o
   3  20   1       10.18        8.40      4.29 o
   4  20   1       60.51       55.14      4.95 o
   5  20   1      219.50      217.71      9.29 o
   6  20   1        0.32        0.25      3.00 o
   7  20   1        1.28       -0.93      3.33 o
   8  20   1        1.19        0.03      3.70 o
   9  20   1       42.07       33.80      5.75 o
  10  20   1        8.94        6.97      4.75 o
 -10  21   1       17.56       18.03      5.19 o
  -9  21   1        0.19        2.73      4.12 o
  -8  21   1        4.25        4.51      3.80 o
  -7  21   1       10.00        0.82      3.88 o
  -6  21   1        1.71        7.61      3.49 o
  -5  21   1        5.18        3.78      4.26 o
  -4  21   1      111.13      118.28      6.40 o
  -3  21   1       49.37       51.87      3.44 o
  -2  21   1      225.44      210.07      7.37 o
  -1  21   1        1.57        1.76      1.31 o
   0  21   1       18.35       20.26      1.80 o
   1  21   1        3.93        5.72      1.78 o
   2  21   1       33.66       33.61      3.86 o
   3  21   1        4.62        8.93      4.21 o
   4  21   1       32.87       36.92      4.56 o
   5  21   1       18.44       17.71      4.06 o
   6  21   1        0.00        0.02      3.42 o
   7  21   1        8.34        8.44      4.02 o
   8  21   1       35.62       35.94      5.76 o
   9  21   1        4.53        4.47      4.33 o
  -9  22   1        4.66       -0.23      4.70 o
  -8  22   1        7.53        6.16      4.32 o
  -7  22   1        0.04        6.46      3.74 o
  -6  22   1        3.13        9.92      3.75 o
  -5  22   1        5.99        5.56      4.74 o
  -4  22   1       24.76       30.24      4.11 o
  -3  22   1       35.97       31.75      3.82 o
  -2  22   1       14.99       21.79      1.87 o
  -1  22   1      136.06      137.24      4.99 o
   0  22   1       20.69       23.64      1.91 o
   1  22   1        0.81        2.08      2.77 o
   2  22   1        1.59        2.69      2.92 o
   3  22   1       26.55       22.76      3.77 o
   4  22   1       32.71       46.59      4.92 o
   5  22   1        5.07        1.41      3.25 o
   6  22   1       11.80       13.75      4.15 o
   7  22   1        3.04        2.83      6.87 o
   8  22   1        5.86       -0.81      6.33 o
  -8  23   1        0.68       -3.59      3.59 o
  -7  23   1        2.49        2.54      6.23 o
  -6  23   1        0.09       -0.87      3.25 o
  -5  23   1       20.16       18.77      4.15 o
  -4  23   1        1.53       -1.32      2.86 o
  -3  23   1       52.65       63.60      4.87 o
  -2  23   1        0.53        0.33      1.42 o
  -1  23   1       16.46       19.96      3.37 o
   0  23   1        0.10        0.61      1.74 o
   1  23   1        0.00       -1.44      2.44 o
   2  23   1        6.58        6.12      2.90 o
   3  23   1       15.80       16.96      3.73 o
   4  23   1        1.93        4.84      3.32 o
   5  23   1       50.01       43.87      5.25 o
   6  23   1        0.10       -2.17      3.48 o
   7  23   1        5.52        5.18      4.16 o
  -7  24   1       50.09       50.74     11.85 o
  -6  24   1       13.32       13.30      4.35 o
  -5  24   1        0.30       -3.64      3.64 o
  -4  24   1        0.00       -3.71      5.15 o
  -3  24   1        6.15        5.97      4.55 o
  -2  24   1       31.04       20.49      5.37 o
  -1  24   1        0.10       -0.30      1.76 o
   0  24   1        9.18        7.81      2.53 o
   2  24   1        1.80        0.44      3.00 o
   3  24   1       57.98       57.76     13.11 o
   4  24   1       50.88       45.91      5.39 o
   5  24   1        7.98        3.93      3.61 o
   6  24   1        1.36       -2.35      4.26 o
  -6  25   1       19.46       25.48      8.34 o
  -5  25   1        5.78        5.88      6.39 o
  -4  25   1        0.40       -2.27      6.56 o
  -3  25   1        8.98        5.37      7.75 o
  -2  25   1       18.08        9.90      7.90 o
  -1  25   1        0.06       -2.17      3.32 o
   3  25   1        6.75       11.47      3.82 o
   4  25   1       22.20       21.06      4.42 o
   5  25   1        0.61       -2.02      4.24 o
  -5  26   1        0.66       -0.92      3.38 o
  -4  26   1        0.67       15.00      8.66 o
  -3  26   1       24.88       27.46      9.72 o
  -2  26   1        1.14       -4.76      6.99 o
   3  26   1        4.23        4.02      3.93 o
   4  26   1        0.40        3.33      3.65 o
  -2  27   1        3.56       12.51      8.72 o
 -16   0   2       25.05       22.46      8.54 o
 -15   0   2       46.45       48.05      6.01 o
 -14   0   2       64.09       66.21      6.15 o
 -13   0   2       24.94       17.31      3.09 o
 -12   0   2      127.13      133.78      4.97 o
 -11   0   2        0.79       -1.09      1.39 o
 -10   0   2        7.78        3.72      1.69 o
  -9   0   2      396.29      372.78      7.13 o
  -8   0   2       30.34       22.93      1.72 o
  -7   0   2       18.76       13.69      1.31 o
  -6   0   2      247.06      252.47      4.94 o
  -5   0   2     2230.06     2436.58     29.32 o
  -4   0   2      694.83      699.97      8.39 o
  -3   0   2      268.40      375.41      6.33 o
  -2   0   2       18.50       22.80      1.53 o
  -1   0   2    17731.50    16208.17    257.74 o
   0   0   2      380.79      297.47      6.06 o
   1   0   2       48.47       46.56      3.23 o
   2   0   2     6068.66     6149.67     81.04 o
   3   0   2      757.85      802.28     12.47 o
   4   0   2     1628.00     1581.36     19.62 o
   5   0   2        0.94        2.44      1.04 o
   6   0   2     3289.87     3108.72     33.78 o
   7   0   2       90.99       96.65      2.91 o
   8   0   2      609.58      623.66      9.12 o
   9   0   2       42.61       46.36      3.06 o
  10   0   2      394.44      360.51      9.38 o
  11   0   2        3.51        8.86      2.77 o
  12   0   2        8.90        8.00      4.77 o
  13   0   2       13.82       11.37      4.34 o
  14   0   2        0.73        4.08      7.16 o
 -16   1   2       32.50       44.07      7.00 o
 -15   1   2       19.92       17.10      4.13 o
 -14   1   2        3.99        1.10      2.51 o
 -13   1   2      107.26      102.85      3.63 o
 -12   1   2       33.20       29.45      1.81 o
 -11   1   2      449.44      432.69      5.69 o
 -10   1   2        0.00       -1.10      1.10 o
  -9   1   2      236.66      236.27      3.98 o
  -8   1   2        9.63        9.15      1.14 o
  -7   1   2        0.02        2.42      1.00 o
  -6   1   2      602.65      640.08      5.88 o
  -5   1   2       72.14       75.76      1.41 o
  -4   1   2      104.52       80.65      1.47 o
  -3   1   2        0.01        2.78      0.74 o
  -2   1   2      544.46      540.59      5.80 o
  -1   1   2     5728.92     5641.37     63.66 o
   0   1   2     1400.57     1364.76     16.23 o
   1   1   2     2005.79     2099.16     24.54 o
   2   1   2     2737.83     2824.03     25.09 o
   3   1   2      624.46      603.51      6.40 o
   4   1   2      515.83      496.48      5.69 o
   5   1   2     1703.40     1788.42     14.23 o
   6   1   2       36.21       37.99      1.25 o
   7   1   2        0.27        2.14      0.80 o
   8   1   2       24.29       30.56      1.37 o
   9   1   2        5.20        7.29      1.56 o
  10   1   2       75.26       71.95      3.08 o
  11   1   2       95.20       86.12      3.53 o
  12   1   2       71.49       83.20      4.74 o
  13   1   2        9.65        2.93      4.48 o
  14   1   2        7.23        6.55      5.48 o
 -16   2   2        0.09       -0.94      3.47 o
 -15   2   2        8.75        8.47      3.95 o
 -14   2   2        1.96       -2.20      2.20 o
 -13   2   2        2.81        0.01      1.49 o
 -12   2   2        0.35       -0.11      1.42 o
 -11   2   2        4.44        6.16      1.39 o
 -10   2   2      612.79      561.22      6.95 o
  -9   2   2       38.34       29.08      1.56 o
  -8   2   2      841.31      856.70      8.41 o
  -7   2   2      699.57      749.45      6.92 o
  -6   2   2      943.82      902.64      7.80 o
  -5   2   2       19.76       28.70      0.89 o
  -4   2   2     3537.64     3529.50     31.10 o
  -3   2   2     1321.57     1170.98     10.88 o
  -2   2   2    16081.50    15535.42    159.98 o
  -1   2   2      201.36      183.22      3.20 o
   0   2   2     6480.43     6615.23     74.54 o
   1   2   2     7980.39     8076.94     90.85 o
   2   2   2      130.09      143.44      2.21 o
   3   2   2     1239.73     1308.47     11.70 o
   4   2   2        0.08        4.78      0.82 o
   5   2   2       26.70       21.34      1.14 o
   6   2   2       26.65       25.30      1.51 o
   7   2   2       87.49       90.78      3.23 o
   8   2   2      172.55      161.52      3.53 o
   9   2   2       95.92       78.65      2.54 o
  10   2   2        0.73        0.74      1.50 o
  11   2   2        1.45       -1.64      1.78 o
  12   2   2        0.00        1.05      3.00 o
  13   2   2       20.66       29.20      4.56 o
  14   2   2        3.42        0.57      3.86 o
 -16   3   2        0.81       -0.87      3.54 o
 -15   3   2        0.14       -3.17      3.17 o
 -14   3   2        0.66        2.05      2.38 o
 -13   3   2        0.90        1.83      2.36 o
 -12   3   2       17.21       17.84      2.17 o
 -11   3   2        1.97        2.34      1.24 o
 -10   3   2       15.60       17.68      1.48 o
  -9   3   2      169.67      181.53      3.27 o
  -8   3   2      737.46      716.41      7.33 o
  -7   3   2      699.03      725.45      6.46 o
  -6   3   2      289.15      330.67      3.46 o
  -5   3   2      124.44      111.92      1.86 o
  -4   3   2     1680.14     1662.42     15.31 o
  -3   3   2     1941.38     1894.95     17.22 o
  -2   3   2      936.32      875.44      8.28 o
  -1   3   2     2928.27     2825.69     23.32 o
   0   3   2       98.42       77.89      1.48 o
   1   3   2     7248.49     7375.01     68.90 o
   2   3   2     1210.07     1287.22     12.10 o
   3   3   2      151.21      135.72      2.19 o
   4   3   2      269.13      269.50      3.34 o
   5   3   2       58.76       65.38      1.76 o
   6   3   2      278.23      294.21      4.18 o
   7   3   2      130.34      125.46      2.85 o
   8   3   2      220.27      235.54      4.11 o
   9   3   2      116.98       95.95      3.07 o
  10   3   2       11.02        7.90      1.69 o
  11   3   2       45.19       48.08      3.19 o
  12   3   2      101.04      107.01      6.21 o
  13   3   2        0.00        5.31      4.50 o
  14   3   2        2.55        7.57      4.15 o
 -16   4   2       20.03       16.17      4.49 o
 -15   4   2        2.96       -1.16      3.33 o
 -14   4   2        0.39       -2.21      2.25 o
 -13   4   2       12.59        7.56      2.35 o
 -12   4   2       99.85       88.81      3.52 o
 -11   4   2       60.09       68.07      2.44 o
 -10   4   2      536.52      505.67      6.86 o
  -9   4   2        0.38        0.54      1.02 o
  -8   4   2      279.36      277.38      3.63 o
  -7   4   2        9.90       12.75      0.99 o
  -6   4   2     2209.52     2270.45     18.67 o
  -5   4   2      575.98      599.25      5.81 o
  -4   4   2      316.82      353.76      4.19 o
  -3   4   2       24.37       18.86      0.89 o
  -2   4   2     7486.02     7442.75     60.23 o
  -1   4   2     1331.08     1474.86     12.56 o
   0   4   2       10.96       11.76      0.63 o
   1   4   2      972.23      992.50      8.33 o
   2   4   2      861.46      860.54      7.85 o
   3   4   2      630.82      642.68      6.42 o
   4   4   2       97.07       81.95      1.77 o
   5   4   2       16.31       15.32      1.18 o
   6   4   2        1.89        4.42      1.03 o
   7   4   2      470.15      473.68      6.02 o
   8   4   2      440.85      398.69      6.06 o
   9   4   2        3.98        1.76      1.35 o
  10   4   2       13.46       13.59      1.85 o
  11   4   2        5.53        3.53      2.35 o
  12   4   2       35.69       33.60      4.46 o
  13   4   2      157.62      185.98      9.94 o
  14   4   2       34.06       38.92      5.30 o
 -16   5   2        5.71        5.52      3.84 o
 -15   5   2        3.49       -2.80      3.85 o
 -14   5   2        0.59        1.50      2.25 o
 -13   5   2        5.56        4.43      2.24 o
 -12   5   2       15.20       19.95      2.56 o
 -11   5   2       86.58       73.05      2.76 o
 -10   5   2       57.13       54.85      2.14 o
  -9   5   2      227.87      188.58      3.11 o
  -8   5   2      627.08      577.69      6.38 o
  -7   5   2       32.53       38.98      1.50 o
  -6   5   2       66.22       72.04      1.78 o
  -5   5   2      466.29      506.22      5.41 o
  -4   5   2      599.58      647.84      6.34 o
  -3   5   2      178.42      196.49      2.66 o
  -2   5   2      486.77      462.25      4.50 o
  -1   5   2      960.73      996.39      8.71 o
   0   5   2     1279.15     1293.13     11.16 o
   1   5   2       34.84       37.37      1.52 o
   2   5   2        0.06        3.79      0.95 o
   3   5   2     4022.37     4331.57     35.82 o
   4   5   2      101.23       91.31      1.87 o
   5   5   2      432.38      448.34      5.76 o
   6   5   2       20.38       23.28      1.44 o
   7   5   2        0.08       -0.16      1.04 o
   8   5   2      132.87      122.86      3.05 o
   9   5   2       24.77       27.47      1.99 o
  10   5   2        3.74        2.44      1.89 o
  11   5   2        9.35        7.52      3.08 o
  12   5   2        0.12        0.46      4.65 o
  13   5   2       32.34       31.34      4.69 o
  14   5   2       29.29       38.27      5.51 o
 -16   6   2        0.10        4.54      6.72 o
 -15   6   2        1.10       -3.29      3.29 o
 -14   6   2        6.67        8.91      2.59 o
 -13   6   2      128.87      124.83      4.94 o
 -12   6   2       54.83       64.17      3.75 o
 -11   6   2       38.07       30.76      2.36 o
 -10   6   2      145.47      161.45      3.36 o
  -9   6   2       55.43       49.78      1.74 o
  -8   6   2      869.02      836.02      8.42 o
  -7   6   2       67.35       75.74      2.31 o
  -6   6   2      117.81      125.63      2.41 o
  -5   6   2     1645.24     1852.04     16.18 o
  -4   6   2     1386.72     1441.73     13.55 o
  -3   6   2       12.19       14.14      0.81 o
  -2   6   2     1778.28     1839.90     15.57 o
  -1   6   2      456.09      500.34      4.76 o
   0   6   2      575.90      563.96      5.65 o
   1   6   2       21.83       18.10      0.71 o
   2   6   2      422.99      508.82      5.87 o
   3   6   2      160.16      165.89      2.62 o
   4   6   2       25.03       23.17      1.17 o
   5   6   2      375.58      394.65      4.93 o
   6   6   2       18.42       17.73      1.31 o
   7   6   2      199.58      202.20      3.68 o
   8   6   2       21.00       15.60      1.66 o
   9   6   2       11.12        8.72      1.79 o
  10   6   2        1.08        2.59      1.91 o
  11   6   2       38.59       37.41      4.98 o
  12   6   2        1.23        9.95      3.45 o
  13   6   2       15.49       15.42      4.29 o
  14   6   2       74.43       90.87      6.92 o
 -15   7   2        3.27        0.73      4.75 o
 -14   7   2        6.20        5.19      2.50 o
 -13   7   2       22.73       22.86      3.55 o
 -12   7   2       14.61       15.33      2.52 o
 -11   7   2       81.86       65.01      3.39 o
 -10   7   2       50.41       42.12      1.89 o
  -9   7   2        1.56        0.60      1.14 o
  -8   7   2        4.27        3.85      1.10 o
  -7   7   2        0.55        1.10      0.74 o
  -6   7   2       88.91      108.26      2.26 o
  -5   7   2       46.84       42.87      1.77 o
  -4   7   2      502.97      588.12      6.42 o
  -3   7   2      496.92      534.88      6.21 o
  -2   7   2      300.38      247.63      3.30 o
  -1   7   2      541.04      567.60      5.74 o
   0   7   2      776.34      791.77      7.61 o
   1   7   2      360.41      364.92      4.45 o
   2   7   2      147.65      161.41      2.42 o
   3   7   2     1584.42     1696.36     15.16 o
   4   7   2       78.82       92.14      1.95 o
   5   7   2       22.89       26.45      1.69 o
   6   7   2      172.19      180.43      3.27 o
   7   7   2        0.64        0.52      1.11 o
   8   7   2        2.11        0.23      1.55 o
   9   7   2        0.83        5.14      1.68 o
  10   7   2       22.28       21.10      2.53 o
  11   7   2        0.36        5.89      3.06 o
  12   7   2        0.07        5.58      3.37 o
  13   7   2        3.51        8.85      3.90 o
 -15   8   2        0.97       -1.05      4.14 o
 -14   8   2       56.84       66.04      4.17 o
 -13   8   2        1.24        1.19      2.25 o
 -12   8   2        2.45        2.20      2.08 o
 -11   8   2       37.94       31.17      2.78 o
 -10   8   2        4.88       10.61      2.14 o
  -9   8   2      180.58      173.36      3.98 o
  -8   8   2        1.13        2.71      0.92 o
  -7   8   2      501.00      514.43      5.72 o
  -6   8   2        3.59        9.85      1.16 o
  -5   8   2      119.59      131.16      2.65 o
  -4   8   2       60.63       52.81      1.56 o
  -3   8   2      140.65      158.34      2.33 o
  -2   8   2      765.05      833.94      8.77 o
  -1   8   2       25.74       30.40      1.15 o
   0   8   2     2141.01     2265.21     20.49 o
   1   8   2       21.91       18.38      0.92 o
   2   8   2       37.76       42.31      1.26 o
   3   8   2        9.69       16.08      1.17 o
   4   8   2      202.42      213.31      3.63 o
   5   8   2      399.85      398.68      4.74 o
   6   8   2       15.99       14.51      1.30 o
   7   8   2       48.44       48.57      2.40 o
   8   8   2      202.39      189.30      4.68 o
   9   8   2        0.27        0.76      1.57 o
  10   8   2        0.85        0.18      1.85 o
  11   8   2       23.01       23.02      8.51 o
  12   8   2        1.55        0.07      4.60 o
  13   8   2       12.89       15.10      4.30 o
 -15   9   2        8.22        7.55      3.29 o
 -14   9   2        3.87       12.36      3.00 o
 -13   9   2       29.83       23.49      2.99 o
 -12   9   2       29.74       30.87      2.99 o
 -11   9   2       22.61       17.99      2.49 o
 -10   9   2        0.01       -1.49      1.83 o
  -9   9   2       33.80       22.95      2.05 o
  -8   9   2      540.12      543.52      9.48 o
  -7   9   2      324.90      329.38      4.24 o
  -6   9   2        3.14        0.68      0.80 o
  -5   9   2        4.81        7.66      1.10 o
  -4   9   2        0.70        3.36      1.20 o
  -3   9   2     1386.10     1447.61     13.53 o
  -2   9   2       14.36        5.57      0.69 o
  -1   9   2      694.25      765.66      8.68 o
   0   9   2      293.03      294.57      3.64 o
   1   9   2      122.65      129.82      2.18 o
   2   9   2      944.20      988.46      9.29 o
   3   9   2       72.63       76.85      2.26 o
   4   9   2      212.23      224.09      4.09 o
   5   9   2       29.75       32.42      1.61 o
   6   9   2      594.25      590.58      7.61 o
   7   9   2      365.40      345.20      5.99 o
   8   9   2      152.30      163.58      4.31 o
   9   9   2       24.44       24.00      2.53 o
  10   9   2       51.00       44.91      3.57 o
  11   9   2        3.62        4.42      2.57 o
  12   9   2        0.52       -0.69      3.18 o
  13   9   2        9.19       13.29      4.42 o
 -15  10   2       20.60       14.59      4.74 o
 -14  10   2        4.42        4.21      3.11 o
 -13  10   2       13.09       15.21      2.90 o
 -12  10   2       12.40       16.14      2.69 o
 -11  10   2        6.60        7.78      2.16 o
 -10  10   2        3.64        7.65      2.64 o
  -9  10   2        1.04       -1.52      1.52 o
  -8  10   2        5.71       16.26      1.60 o
  -7  10   2       73.09       68.68      2.22 o
  -6  10   2       33.96       36.28      1.59 o
  -5  10   2      265.18      265.52      3.93 o
  -4  10   2      170.28      162.30      3.15 o
  -3  10   2      280.45      300.94      3.79 o
  -2  10   2     1348.74     1439.05     16.38 o
  -1  10   2      218.62      265.98      3.29 o
   0  10   2      117.22      128.08      2.06 o
   1  10   2      384.92      425.64      4.93 o
   2  10   2       72.52       91.40      1.86 o
   3  10   2      598.38      580.53      6.64 o
   4  10   2      306.88      289.15      4.82 o
   5  10   2        5.44        4.18      1.91 o
   6  10   2      447.47      421.84      6.54 o
   7  10   2       27.05       17.61      2.07 o
   8  10   2      284.81      270.71      6.55 o
   9  10   2       27.85       28.71      2.66 o
  10  10   2        0.06        3.20      2.38 o
  11  10   2        1.52        1.18      2.41 o
  12  10   2       15.22       27.13      4.47 o
  13  10   2       62.16       72.93      6.20 o
 -15  11   2       72.28       78.23      6.32 o
 -14  11   2       47.70       53.92      6.22 o
 -13  11   2      182.02      216.51      6.58 o
 -12  11   2       44.88       40.86      3.39 o
 -11  11   2       23.91       23.48      2.65 o
 -10  11   2        0.27        1.85      1.85 o
  -9  11   2       23.91       24.51      2.30 o
  -8  11   2      368.49      330.02      6.22 o
  -7  11   2       88.15       98.17      2.65 o
  -6  11   2       32.76       35.20      1.98 o
  -5  11   2        0.38       -0.88      0.88 o
  -4  11   2       47.32       54.37      1.68 o
  -3  11   2      446.03      458.95      5.44 o
  -2  11   2       11.16       15.15      0.95 o
  -1  11   2       45.43       49.00      1.56 o
   0  11   2       56.81       74.89      1.56 o
   1  11   2      108.71      111.47      2.09 o
   2  11   2        1.46        1.28      0.77 o
   3  11   2      406.04      403.94      5.13 o
   4  11   2      739.56      743.51      9.35 o
   5  11   2      447.60      450.82      7.36 o
   6  11   2      937.92      927.27     14.03 o
   7  11   2       36.15       34.11      2.81 o
   8  11   2      193.18      181.81      5.65 o
   9  11   2      141.73      130.69      5.20 o
  10  11   2       25.88       23.09      3.12 o
  11  11   2        5.45        9.25      3.85 o
  12  11   2       14.98       16.00      4.28 o
  13  11   2        0.78        2.92      3.90 o
 -14  12   2       82.19       99.27      5.62 o
 -13  12   2        0.42        5.21      2.95 o
 -12  12   2        0.11        1.68      2.21 o
 -11  12   2       49.30       50.67      3.88 o
 -10  12   2       24.54       24.64      2.58 o
  -9  12   2       27.18       26.66      2.38 o
  -8  12   2       52.78       49.25      2.64 o
  -7  12   2      598.68      624.73     10.54 o
  -6  12   2       97.46       94.46      2.44 o
  -5  12   2       18.57       22.10      1.35 o
  -4  12   2       34.14       40.51      1.46 o
  -3  12   2      122.90      121.58      2.44 o
  -2  12   2        0.11        1.32      1.26 o
  -1  12   2      414.46      408.11      5.19 o
   0  12   2      792.90      822.21      8.88 o
   1  12   2       51.70       52.27      1.52 o
   2  12   2      594.72      611.55      8.47 o
   3  12   2        8.31       10.01      1.06 o
   4  12   2      540.82      523.47     11.21 o
   5  12   2      985.50      947.05     12.57 o
   6  12   2        3.48        2.69      1.74 o
   7  12   2       56.00       46.85      3.24 o
   8  12   2        0.27        2.96      2.16 o
   9  12   2       33.71       37.23      3.41 o
  10  12   2        1.27        0.50      2.47 o
  11  12   2        6.50       14.97      3.20 o
  12  12   2        0.03        0.07      3.35 o
 -14  13   2        0.01        2.05      3.08 o
 -13  13   2        0.08        0.47      3.21 o
 -12  13   2       16.69       21.22      4.06 o
 -11  13   2       52.25       59.00      3.50 o
 -10  13   2       30.98       28.84      3.78 o
  -9  13   2       91.10       95.39      3.67 o
  -8  13   2       24.67       16.97      2.02 o
  -7  13   2      397.16      398.77      6.23 o
  -6  13   2       78.31       63.94      2.19 o
  -5  13   2       39.75       39.83      1.95 o
  -4  13   2       54.54       47.01      1.76 o
  -3  13   2      154.79      152.23      4.03 o
  -2  13   2       13.17       12.88      1.20 o
  -1  13   2      564.73      539.93      6.52 o
   0  13   2      237.02      230.40      3.33 o
   1  13   2       28.83       33.07      1.49 o
   2  13   2        5.06        7.30      0.85 o
   3  13   2        3.34        1.47      1.11 o
   4  13   2       34.56       32.79      2.02 o
   5  13   2       15.43       14.87      1.99 o
   6  13   2       28.47       31.45      4.75 o
   7  13   2       40.86       41.24      3.04 o
   8  13   2        6.76        7.79      2.54 o
   9  13   2       78.50       93.51      4.61 o
  10  13   2        7.57       11.21      2.86 o
  11  13   2       13.33       17.27      5.37 o
  12  13   2        3.65        8.48      3.84 o
 -14  14   2        6.34        5.97      3.86 o
 -13  14   2       34.14       28.54      8.37 o
 -12  14   2        0.00        5.67      3.59 o
 -11  14   2        3.31        4.05      2.18 o
 -10  14   2        4.27        6.38      2.06 o
  -9  14   2        0.03       -1.08      1.65 o
  -8  14   2        4.32        3.12      1.67 o
  -7  14   2        7.20        6.58      1.67 o
  -6  14   2        8.84        7.96      1.42 o
  -5  14   2      513.62      483.17      7.30 o
  -4  14   2       90.82       98.01      3.51 o
  -3  14   2       53.82       51.01      2.28 o
  -2  14   2        9.69       13.72      3.21 o
  -1  14   2       46.09       49.34      1.96 o
   0  14   2      113.18      119.81      2.11 o
   1  14   2      109.66      103.56      2.70 o
   2  14   2        5.95        8.50      0.91 o
   3  14   2        3.74        6.61      1.66 o
   4  14   2       23.97       23.86      3.48 o
   5  14   2       10.35        7.15      2.22 o
   6  14   2        0.42       -1.55      1.55 o
   7  14   2       50.47       56.37      3.41 o
   8  14   2       30.33       25.53      2.91 o
   9  14   2        3.43        5.19      2.71 o
  10  14   2       11.69       14.60      3.20 o
  11  14   2        0.32       -1.61      2.98 o
  12  14   2        5.54        7.69      7.55 o
 -13  15   2        3.48        4.41      3.42 o
 -12  15   2       17.12       14.21      3.60 o
 -11  15   2        3.82        5.67      2.57 o
 -10  15   2        6.86       10.70      2.58 o
  -9  15   2        0.81       -2.11      2.11 o
  -8  15   2        6.90        7.19      2.00 o
  -7  15   2       17.29       15.60      2.07 o
  -6  15   2       10.29       12.59      1.86 o
  -5  15   2        1.25        2.63      1.65 o
  -4  15   2       18.61       21.52      1.91 o
  -3  15   2      112.61      108.09      3.23 o
  -2  15   2       12.85       17.25      1.69 o
  -1  15   2       73.31       75.02      2.36 o
   0  15   2       78.29       87.36      3.70 o
   1  15   2        3.01        0.87      1.33 o
   2  15   2        3.95        0.70      1.10 o
   3  15   2      302.87      312.71      5.98 o
   4  15   2       82.96       82.89      3.23 o
   5  15   2      129.75      129.93      4.63 o
   6  15   2        2.55        3.04      1.96 o
   7  15   2        2.03        0.40      2.17 o
   8  15   2        1.86       -1.36      2.45 o
   9  15   2        4.48        5.10      3.01 o
  10  15   2        0.00       -0.98      2.92 o
  11  15   2        0.13       -1.64      3.90 o
 -13  16   2        4.66        1.65      5.60 o
 -12  16   2       22.08       22.33      3.99 o
 -11  16   2       85.92       94.54      5.59 o
 -10  16   2        7.85       13.93      2.44 o
  -9  16   2       22.98       31.29      3.93 o
  -8  16   2        7.78       10.70      2.85 o
  -7  16   2        0.24        0.42      1.63 o
  -6  16   2       39.78       40.83      2.37 o
  -5  16   2      539.11      542.68      8.23 o
  -4  16   2      326.43      318.48      7.97 o
  -3  16   2       63.94       58.26      3.31 o
  -2  16   2       92.26      100.89      3.04 o
  -1  16   2       32.10       32.04      2.09 o
   0  16   2       42.65       47.61      1.98 o
   1  16   2       12.41        8.99      1.26 o
   2  16   2        4.51        6.80      1.53 o
   3  16   2       30.88       27.74      1.89 o
   4  16   2        3.84        5.10      1.73 o
   5  16   2        9.63        7.87      2.04 o
   6  16   2       35.53       34.40      3.46 o
   7  16   2       51.52       61.68      5.68 o
   8  16   2        2.62        1.28      3.30 o
   9  16   2       50.56       55.92      4.50 o
  10  16   2        9.95       15.31      3.55 o
  11  16   2        5.95        3.78      3.44 o
 -12  17   2       23.12       29.29      4.17 o
 -11  17   2       19.91       25.37      3.97 o
 -10  17   2        3.43        0.35      4.25 o
  -9  17   2        0.20        1.54      2.45 o
  -8  17   2       45.81       37.18      3.44 o
  -7  17   2       27.54       27.66      2.98 o
  -6  17   2      248.74      233.48      5.18 o
  -5  17   2       26.32       26.68      1.90 o
  -4  17   2      384.31      371.35      6.85 o
  -3  17   2       70.21       73.37      2.86 o
  -2  17   2       30.64       30.37      1.91 o
  -1  17   2        1.63        4.64      2.26 o
   0  17   2       34.98       39.64      1.70 o
   1  17   2       34.42       29.55      1.94 o
   2  17   2       74.23       72.99      3.40 o
   3  17   2       20.91       17.30      2.57 o
   4  17   2       85.96       95.39      4.11 o
   5  17   2        2.81        2.36      1.80 o
   6  17   2       16.36       17.27      2.96 o
   7  17   2        0.21       -0.34      2.18 o
   8  17   2       27.26       30.45      4.58 o
   9  17   2       47.93       52.42      4.42 o
  10  17   2        0.57        1.57      3.00 o
  11  17   2        0.17        6.53      3.48 o
 -12  18   2       10.03       13.81      3.75 o
 -11  18   2        5.73       12.53      3.42 o
 -10  18   2       84.92       81.16      5.01 o
  -9  18   2        2.18        2.54      1.99 o
  -8  18   2       38.37       44.35      2.82 o
  -7  18   2       14.75       15.95      2.00 o
  -6  18   2       91.27       90.86      3.84 o
  -5  18   2       17.57       18.96      2.44 o
  -4  18   2       19.16       20.07      2.00 o
  -3  18   2       14.09       13.44      1.69 o
  -2  18   2       39.56       37.66      4.02 o
  -1  18   2        0.01       -1.09      1.09 o
   0  18   2       59.08       58.95      3.45 o
   1  18   2      190.27      193.24      4.64 o
   2  18   2       47.49       55.71      3.19 o
   3  18   2        6.94        1.28      2.72 o
   4  18   2       81.15       74.16      7.41 o
   5  18   2        2.43        2.53      3.19 o
   6  18   2        6.95        5.24      3.43 o
   7  18   2       29.94       28.51      4.88 o
   8  18   2        4.90        9.84      4.89 o
   9  18   2        7.83       14.30      4.55 o
  10  18   2        0.55        0.32      4.16 o
 -11  19   2        0.01        1.37      4.14 o
 -10  19   2        9.32        5.76      8.13 o
  -9  19   2        2.43        4.76      5.56 o
  -8  19   2        3.56        2.80      2.33 o
  -7  19   2        5.93        6.36      2.23 o
  -6  19   2        2.72        2.11      1.92 o
  -5  19   2        5.50        5.43      1.89 o
  -4  19   2        3.24        0.84      1.49 o
  -3  19   2        8.70        9.50      1.62 o
  -2  19   2       70.63       71.59      2.82 o
  -1  19   2        5.77        6.88      1.22 o
   0  19   2       32.77       26.96      1.84 o
   1  19   2       20.74       18.53      2.41 o
   2  19   2       21.93       13.53      3.31 o
   3  19   2       35.28       31.76      4.07 o
   4  19   2        4.75        3.78      2.92 o
   5  19   2       27.05       28.87      6.87 o
   6  19   2       46.71       45.67      5.41 o
   7  19   2       21.15       18.78      4.79 o
   8  19   2       57.67       56.68      6.30 o
   9  19   2        4.12        0.92      4.29 o
 -11  20   2        0.94       11.26      4.73 o
 -10  20   2        0.31       -3.22      3.75 o
  -9  20   2        0.14        5.66      4.15 o
  -8  20   2       32.77       29.74      7.09 o
  -7  20   2        2.67        1.05      3.53 o
  -6  20   2       18.60       18.34      3.38 o
  -5  20   2        0.97       -2.22      2.22 o
  -4  20   2        9.32       10.34      3.20 o
  -3  20   2        1.32        2.27      1.95 o
  -2  20   2        8.46        7.04      2.09 o
  -1  20   2        2.29       -0.37      1.09 o
   0  20   2       31.07       33.35      3.10 o
   1  20   2       89.52      100.73      6.25 o
   2  20   2       15.13       23.50      3.63 o
   3  20   2        0.08       -2.43      3.11 o
   4  20   2        7.95        8.26      3.62 o
   5  20   2       10.80        7.59      3.43 o
   6  20   2       21.65       14.49      4.20 o
   7  20   2       20.46       25.07      5.00 o
   8  20   2        7.55        6.94      4.26 o
   9  20   2        0.41       -3.91      3.91 o
 -10  21   2        8.33       16.17      4.94 o
  -9  21   2        1.08        1.62      4.32 o
  -8  21   2        8.60       10.17      4.22 o
  -7  21   2       10.48       14.58      4.19 o
  -6  21   2        0.50       -2.43      2.43 o
  -5  21   2        8.81        9.56      2.04 o
  -4  21   2        7.55       10.94      3.20 o
  -3  21   2        1.18        1.33      2.03 o
  -2  21   2       98.14       90.94      3.90 o
  -1  21   2        7.95        7.40      1.31 o
   0  21   2        0.07        2.60      1.69 o
   1  21   2        0.32       -2.51      3.51 o
   2  21   2       44.49       38.06      4.90 o
   3  21   2      105.44       97.92      6.39 o
   4  21   2       41.83       42.83      5.03 o
   5  21   2        9.61        5.37      3.57 o
   6  21   2        8.71        6.64      4.10 o
   7  21   2        2.28       -0.26      3.92 o
   8  21   2        0.05       -3.19      3.19 o
  -9  22   2       17.66       20.40      5.15 o
  -8  22   2        2.40        3.44      4.14 o
  -7  22   2        4.10       10.29      4.19 o
  -6  22   2        5.54       -1.41      3.17 o
  -5  22   2        0.26       -0.86      2.56 o
  -4  22   2       23.95       24.03      6.25 o
  -3  22   2        1.47       -0.21      3.12 o
  -2  22   2        2.83        1.81      1.45 o
  -1  22   2       17.73       12.91      1.76 o
   0  22   2       59.61       56.50      3.29 o
   1  22   2        0.81       -2.44      2.44 o
   2  22   2        0.76       -0.44      2.97 o
   3  22   2       10.23        6.25      3.25 o
   4  22   2        0.04        5.37      3.42 o
   5  22   2        0.01       -1.86      3.21 o
   6  22   2        0.81        0.31      4.67 o
   7  22   2        1.69        0.69      3.67 o
  -9  23   2       11.30       12.60      6.67 o
  -8  23   2        2.25        4.92      5.64 o
  -7  23   2       91.16      112.18      7.77 o
  -6  23   2        1.28       -0.15      5.46 o
  -5  23   2       27.16       30.86      4.57 o
  -4  23   2       10.54        9.69      3.81 o
  -3  23   2       12.42       14.68      2.13 o
  -2  23   2       20.76       25.07      4.66 o
  -1  23   2        1.45        0.92      1.84 o
   0  23   2        9.26        1.99      3.01 o
   1  23   2        4.75        1.91      3.05 o
   2  23   2       73.91       74.64      6.37 o
   3  23   2       48.59       50.36      5.93 o
   4  23   2       13.28       15.56      4.14 o
   5  23   2        2.66        4.60      3.97 o
   6  23   2        0.16       -1.01      3.57 o
   7  23   2        0.94        0.71      3.71 o
  -8  24   2       41.23       59.67      6.75 o
  -7  24   2        1.23        1.60      3.97 o
  -6  24   2       45.71       57.53      6.01 o
  -5  24   2        6.59        2.32     11.75 o
  -4  24   2        0.26        6.10      3.20 o
  -3  24   2        5.80        4.38      2.65 o
  -2  24   2       14.95       17.21      4.82 o
  -1  24   2        2.79        4.74      2.73 o
   0  24   2        7.25       -0.79      6.31 o
   1  24   2        0.24        0.00      3.02 o
   2  24   2        1.60       -0.94      3.23 o
   3  24   2        0.12        3.44      3.93 o
   4  24   2       33.17       40.58      5.99 o
   5  24   2        0.00       -2.41      3.29 o
   6  24   2        0.80        4.94      5.90 o
  -6  25   2        3.36        8.73      4.08 o
  -5  25   2        0.13        0.89      4.17 o
  -4  25   2        1.87        9.26      4.02 o
  -3  25   2        0.09        2.82      7.11 o
  -2  25   2        1.05        3.23      2.60 o
  -1  25   2        3.79        4.43      6.84 o
   0  25   2        0.22       -2.38      6.31 o
   2  25   2       28.67       25.69      4.87 o
   3  25   2       14.60       16.06      4.70 o
   4  25   2        0.28       -1.20      3.73 o
  -5  26   2        1.95        3.06      3.66 o
  -4  26   2        0.21        1.41      7.34 o
  -3  26   2       30.54       35.97     10.31 o
  -2  26   2       41.64       34.21      9.81 o
  -1  26   2       16.06       16.33      8.54 o
   3  26   2       16.65       13.36      4.76 o
  -1  27   2        1.10       -0.97      7.11 o
 -16   1   3        8.66       12.47      4.21 o
 -15   1   3        0.50       -4.17      4.17 o
 -14   1   3        9.06        9.92      2.13 o
 -13   1   3        0.90        1.68      1.62 o
 -12   1   3        2.12        4.63      1.73 o
 -11   1   3        5.13        1.12      1.55 o
 -10   1   3       88.36       85.82      3.73 o
  -9   1   3      229.07      220.23      4.27 o
  -8   1   3     1411.18     1419.16     16.59 o
  -7   1   3       19.26       15.52      1.06 o
  -6   1   3       36.41       35.33      1.30 o
  -5   1   3       66.38       56.99      1.55 o
  -4   1   3     1620.17     1554.85     15.66 o
  -3   1   3     3858.69     3794.69     35.78 o
  -2   1   3      451.02      439.90      6.29 o
  -1   1   3     3490.61     3425.05     39.43 o
   0   1   3      278.98      310.50      4.90 o
   1   1   3      158.63      151.37      3.34 o
   2   1   3      211.78      266.64      4.73 o
   3   1   3     1009.18     1020.31     11.17 o
   4   1   3      157.18      148.95      3.12 o
   5   1   3       85.12       69.00      2.41 o
   6   1   3      489.11      465.85      6.90 o
   7   1   3      462.20      449.76      7.73 o
   8   1   3       28.97       25.08      2.23 o
   9   1   3       22.90       23.99      2.53 o
  10   1   3       53.81       49.80      3.21 o
  11   1   3        2.04        0.81      2.41 o
  12   1   3       46.32       58.25      5.40 o
  13   1   3        0.30        3.80      4.79 o
 -16   2   3        0.09        0.40      3.79 o
 -15   2   3       10.92       14.80      3.12 o
 -14   2   3        5.43        9.23      2.21 o
 -13   2   3       29.18       27.05      2.57 o
 -12   2   3       37.42       33.56      2.40 o
 -11   2   3      114.74      107.82      3.37 o
 -10   2   3        2.03       -1.84      1.86 o
  -9   2   3     1489.45     1428.33     14.92 o
  -8   2   3       41.59       42.97      1.67 o
  -7   2   3        0.57        0.89      0.85 o
  -6   2   3       26.16       16.70      1.03 o
  -5   2   3        1.19        1.52      0.77 o
  -4   2   3     2756.29     2789.56     23.35 o
  -3   2   3       20.71       21.00      1.28 o
  -2   2   3       24.89       26.22      1.27 o
  -1   2   3      193.53      155.36      3.02 o
   0   2   3      152.06      173.84      3.31 o
   1   2   3      655.07      729.76      9.77 o
   2   2   3      414.14      497.55      6.64 o
   3   2   3      298.92      299.65      4.42 o
   4   2   3       10.32        9.35      1.09 o
   5   2   3        0.35        0.50      1.08 o
   6   2   3      217.19      232.00      4.04 o
   7   2   3        1.76        2.58      1.76 o
   8   2   3       45.11       42.95      3.14 o
   9   2   3      395.12      374.42      6.84 o
  10   2   3       17.53       13.22      2.31 o
  11   2   3        1.42        0.54      2.30 o
  12   2   3       33.31       30.56      4.71 o
  13   2   3        0.05        3.80      3.91 o
 -16   3   3        0.01       -1.46      3.73 o
 -15   3   3        0.82        0.43      2.55 o
 -14   3   3       46.47       47.54      3.34 o
 -13   3   3        9.74        7.34      2.01 o
 -12   3   3       99.18       95.87      3.59 o
 -11   3   3        6.20        3.67      1.59 o
 -10   3   3       64.63       63.43      2.43 o
  -9   3   3      139.50      146.23      3.24 o
  -8   3   3        6.24       11.85      1.25 o
  -7   3   3        9.46       12.19      1.12 o
  -6   3   3       72.37       89.14      1.98 o
  -5   3   3      195.88      204.58      3.16 o
  -4   3   3       52.90       47.26      2.17 o
  -3   3   3     4515.19     4444.32     46.10 o
  -2   3   3     1587.77     1524.25     13.99 o
  -1   3   3     4183.93     4335.03     44.84 o
   0   3   3     1649.16     1774.94     19.22 o
   1   3   3     4233.87     4506.71     46.84 o
   2   3   3     1108.43     1163.30     11.25 o
   3   3   3      158.49      174.85      2.97 o
   4   3   3      288.03      310.81      4.12 o
   5   3   3      108.62      109.84      2.66 o
   6   3   3      615.78      598.56      7.47 o
   7   3   3      172.87      160.77      3.59 o
   8   3   3      124.82      138.78      3.72 o
   9   3   3       81.52       80.78      3.55 o
  10   3   3       29.78       31.79      2.78 o
  11   3   3       13.88       13.92      3.61 o
  12   3   3        0.17       -3.17      3.17 o
  13   3   3        3.87        6.43      4.67 o
 -16   4   3        0.74       -1.37      3.53 o
 -15   4   3        1.44        3.52      2.73 o
 -14   4   3       13.63       14.34      2.81 o
 -13   4   3        0.49       -1.75      1.75 o
 -12   4   3        0.00        1.69      1.72 o
 -11   4   3        1.07        3.38      1.55 o
 -10   4   3      337.09      312.64      4.49 o
  -9   4   3        4.41        4.86      0.93 o
  -8   4   3       32.90       42.45      1.36 o
  -7   4   3       40.19       46.02      1.59 o
  -6   4   3       93.37      101.44      2.15 o
  -5   4   3     1188.80     1286.35     13.45 o
  -4   4   3       73.54       79.21      1.93 o
  -3   4   3     2960.53     2973.69     31.06 o
  -2   4   3      444.70      418.84      4.95 o
  -1   4   3      308.91      350.28      4.73 o
   0   4   3     3415.83     3645.96     34.71 o
   1   4   3     2530.48     2566.17     24.90 o
   2   4   3      511.75      524.00      5.71 o
   3   4   3       85.05      112.14      2.56 o
   4   4   3      472.93      491.45      6.10 o
   5   4   3       10.43        7.36      1.18 o
   6   4   3       23.58       31.92      1.79 o
   7   4   3      461.12      471.96      7.04 o
   8   4   3       10.35       10.33      1.69 o
   9   4   3       44.90       47.29      3.00 o
  10   4   3       34.08       35.97      4.06 o
  11   4   3       29.87       32.65      4.27 o
  12   4   3       10.26        9.65      3.99 o
  13   4   3       14.55       14.05      4.41 o
 -16   5   3        1.13       -1.00      3.74 o
 -15   5   3       19.83       21.46      3.60 o
 -14   5   3        3.77        0.95      2.89 o
 -13   5   3        0.77       -0.14      2.14 o
 -12   5   3       70.89       69.25      3.62 o
 -11   5   3       45.13       42.09      2.54 o
 -10   5   3        1.53       -0.99      0.99 o
  -9   5   3      214.35      220.52      3.27 o
  -8   5   3        6.76       13.34      0.92 o
  -7   5   3      284.26      272.78      3.70 o
  -6   5   3     1268.36     1307.29     12.96 o
  -5   5   3      213.70      183.59      3.02 o
  -4   5   3      150.31      176.65      2.47 o
  -3   5   3       33.35       47.99      1.26 o
  -2   5   3      886.74      944.59      8.58 o
  -1   5   3      107.94       85.54      1.54 o
   0   5   3       48.40       42.29      1.80 o
   1   5   3      444.41      502.01      5.92 o
   2   5   3      438.33      462.44      5.20 o
   3   5   3      145.46      142.48      2.51 o
   4   5   3       87.68       78.06      2.21 o
   5   5   3        1.97        3.37      1.08 o
   6   5   3      348.56      329.75      5.10 o
   7   5   3       22.25       16.64      1.69 o
   8   5   3        9.47        8.49      1.70 o
   9   5   3        0.18       -1.88      1.88 o
  10   5   3       61.03       59.53      4.75 o
  11   5   3       38.72       37.20      4.50 o
  12   5   3        4.95        7.93      5.65 o
  13   5   3       12.98        8.03      4.34 o
 -16   6   3        0.84        1.27      5.69 o
 -15   6   3        0.01        0.73      2.82 o
 -14   6   3       24.65       15.81      3.67 o
 -13   6   3       11.62        6.29      2.50 o
 -12   6   3        2.46        2.14      2.05 o
 -11   6   3        0.38        0.33      1.56 o
 -10   6   3        0.05        0.83      0.92 o
  -9   6   3       64.13       74.56      1.92 o
  -8   6   3      637.91      593.82      6.14 o
  -7   6   3        0.14       -0.82      0.82 o
  -6   6   3      655.00      605.93      6.98 o
  -5   6   3      229.94      240.87      3.16 o
  -4   6   3      279.52      298.54      3.56 o
  -3   6   3     1607.55     1691.41     14.67 o
  -2   6   3      630.64      639.44      6.58 o
  -1   6   3      323.82      309.63      3.47 o
   0   6   3     2662.43     2800.80     23.45 o
   1   6   3     1978.33     2107.65     19.16 o
   2   6   3     1611.58     1828.53     16.94 o
   3   6   3      212.52      246.23      3.76 o
   4   6   3       39.93       41.33      1.82 o
   5   6   3      116.69      115.75      2.80 o
   6   6   3        5.67        2.91      1.22 o
   7   6   3      250.02      241.48      4.84 o
   8   6   3       95.81      103.16      3.40 o
   9   6   3        9.09        6.74      2.33 o
  10   6   3        6.57        8.70      3.16 o
  11   6   3        0.37        2.59      3.06 o
  12   6   3        0.19        2.54      3.47 o
  13   6   3        3.58        7.21      4.29 o
 -16   7   3       23.52       15.79      4.45 o
 -15   7   3       18.61       21.59      3.79 o
 -14   7   3       26.02       29.43      3.33 o
 -13   7   3        2.44        4.06      2.36 o
 -12   7   3        2.17        4.13      2.21 o
 -11   7   3       14.20        8.45      1.86 o
 -10   7   3      175.29      188.03      3.43 o
  -9   7   3      323.41      290.73      3.89 o
  -8   7   3       81.98       86.50      2.38 o
  -7   7   3       73.80       71.69      2.05 o
  -6   7   3        0.90        1.54      0.89 o
  -5   7   3       35.30       39.79      1.19 o
  -4   7   3      353.61      355.56      4.08 o
  -3   7   3     1049.97     1049.67      9.58 o
  -2   7   3      738.65      725.65      7.35 o
  -1   7   3      135.18      144.91      2.26 o
   0   7   3       20.15       19.65      0.86 o
   1   7   3      369.16      405.09      4.37 o
   2   7   3      552.24      603.01      7.04 o
   3   7   3        8.80        6.64      1.02 o
   4   7   3        0.36        1.28      0.88 o
   5   7   3       58.83       60.94      2.13 o
   6   7   3        6.41       10.80      1.43 o
   7   7   3      142.57      126.65      3.60 o
   8   7   3      628.69      608.34     10.05 o
   9   7   3        8.04       14.88      2.56 o
  10   7   3        7.66        9.94      3.18 o
  11   7   3        0.84       -1.82      3.11 o
  12   7   3       30.96       33.64      7.45 o
  13   7   3       75.88       85.68      6.76 o
 -15   8   3       41.31       44.13      3.95 o
 -14   8   3       19.58       18.80      3.08 o
 -13   8   3        0.46        2.64      2.76 o
 -12   8   3       91.58       90.85      4.07 o
 -11   8   3        0.09       -1.78      1.78 o
 -10   8   3       75.45       69.33      2.97 o
  -9   8   3      496.76      466.44      6.54 o
  -8   8   3      194.75      196.72      3.35 o
  -7   8   3       77.92       85.81      2.47 o
  -6   8   3       97.21       99.87      2.74 o
  -5   8   3      112.60      139.38      2.45 o
  -4   8   3      207.78      226.60      3.03 o
  -3   8   3     3273.76     3382.21     28.21 o
  -2   8   3      328.32      339.44      3.81 o
  -1   8   3       73.34       94.91      1.80 o
   0   8   3       88.69       81.36      1.86 o
   1   8   3      231.60      261.28      3.25 o
   2   8   3      129.57      129.92      2.61 o
   3   8   3      545.94      551.24      6.96 o
   4   8   3      264.26      282.38      4.30 o
   5   8   3       19.48       20.46      1.58 o
   6   8   3      278.12      286.55      5.43 o
   7   8   3       13.73       10.03      2.03 o
   8   8   3      172.16      178.25      5.15 o
   9   8   3        2.57        1.34      2.13 o
  10   8   3      100.59      103.09      5.91 o
  11   8   3       19.57       25.05      4.73 o
  12   8   3        0.11        2.35      3.56 o
  13   8   3        1.43        0.71      3.99 o
 -15   9   3       22.50       17.46      3.74 o
 -14   9   3       31.55       31.96      4.00 o
 -13   9   3        0.77        3.94      2.40 o
 -12   9   3       13.52       14.29      2.53 o
 -11   9   3       13.70       20.02      2.49 o
 -10   9   3        0.11        0.02      1.72 o
  -9   9   3        8.24       11.52      1.77 o
  -8   9   3      154.90      180.84      3.23 o
  -7   9   3       23.13       15.75      1.20 o
  -6   9   3        1.17       -0.82      0.82 o
  -5   9   3       90.64       82.06      1.91 o
  -4   9   3      299.25      260.72      4.72 o
  -3   9   3       12.64       10.21      0.97 o
  -2   9   3      282.10      308.56      3.57 o
  -1   9   3       10.10        7.88      0.82 o
   0   9   3       11.72       14.80      0.98 o
   1   9   3       11.13       15.75      1.27 o
   2   9   3     1130.67     1202.63     12.27 o
   3   9   3      214.60      187.62      3.47 o
   4   9   3       15.95       20.70      1.70 o
   5   9   3      590.14      550.53      7.91 o
   6   9   3        7.08        7.95      1.80 o
   7   9   3      173.31      163.12      5.37 o
   8   9   3       12.66       15.22      2.62 o
   9   9   3      103.39       94.79      4.55 o
  10   9   3        1.06        2.97      2.95 o
  11   9   3        2.27        2.17      3.40 o
  12   9   3        0.47       10.11      4.54 o
 -15  10   3       37.62       39.58      4.49 o
 -14  10   3      131.64      164.32      6.08 o
 -13  10   3        1.26       -0.02      2.43 o
 -12  10   3        0.29       -0.07      2.16 o
 -11  10   3        0.12        0.37      1.86 o
 -10  10   3        4.51        4.05      1.93 o
  -9  10   3        5.90        2.22      1.78 o
  -8  10   3        1.22        1.87      1.71 o
  -7  10   3       21.54       19.88      1.51 o
  -6  10   3      305.03      305.51      4.60 o
  -5  10   3       79.68       71.99      1.89 o
  -4  10   3      328.33      292.80      5.44 o
  -3  10   3      170.02      161.16      2.74 o
  -2  10   3      422.79      402.03      4.36 o
  -1  10   3       47.80       46.59      2.00 o
   0  10   3        7.35        2.20      0.90 o
   1  10   3      143.43      138.68      3.06 o
   2  10   3       84.63       79.71      2.35 o
   3  10   3        7.16       14.56      1.24 o
   4  10   3     1496.88     1467.99     15.28 o
   5  10   3        3.05        1.54      1.35 o
   6  10   3       73.93       73.00      3.20 o
   7  10   3       69.83       61.60      3.25 o
   8  10   3       56.93       62.52      4.49 o
   9  10   3       14.95       14.02      2.75 o
  10  10   3        2.57       -1.46      3.20 o
  11  10   3       31.79       31.26      4.52 o
  12  10   3        0.00       -1.30      3.79 o
 -15  11   3        1.44        4.17      3.25 o
 -14  11   3       51.36       53.60      4.59 o
 -13  11   3        7.15        6.93      2.61 o
 -12  11   3       16.10       16.63      4.26 o
 -11  11   3       17.43       16.64      3.08 o
 -10  11   3       18.30       13.75      2.25 o
  -9  11   3       25.69       24.47      2.33 o
  -8  11   3      219.85      194.99      4.77 o
  -7  11   3       31.94       33.71      2.10 o
  -6  11   3       13.33       14.02      1.38 o
  -5  11   3       27.80       27.66      1.48 o
  -4  11   3      146.37      141.03      2.69 o
  -3  11   3      171.45      161.36      2.73 o
  -2  11   3      227.69      220.21      3.41 o
  -1  11   3      158.06      153.91      3.10 o
   0  11   3       68.69       54.43      2.21 o
   1  11   3        9.69        7.03      1.01 o
   2  11   3     1381.45     1364.57     14.91 o
   3  11   3        5.61        4.80      1.22 o
   4  11   3       28.57       26.97      2.13 o
   5  11   3      119.70       98.32      3.95 o
   6  11   3       47.67       48.80      3.11 o
   7  11   3        2.80        6.19      2.33 o
   8  11   3        0.09        2.70      2.31 o
   9  11   3       36.64       37.41      3.46 o
  10  11   3        4.85        5.72      2.82 o
  11  11   3       15.12       16.47      7.32 o
  12  11   3       45.29       48.29      5.41 o
 -15  12   3        7.80        6.19      3.42 o
 -14  12   3        8.88       11.58      3.36 o
 -13  12   3        2.05       -0.77      2.46 o
 -12  12   3        5.75        9.97      2.81 o
 -11  12   3       16.82       16.49      2.46 o
 -10  12   3        1.79        1.00      1.87 o
  -9  12   3       71.57       60.03      3.46 o
  -8  12   3      518.53      536.36     13.23 o
  -7  12   3       23.28       16.28      1.60 o
  -6  12   3        7.71        7.75      1.29 o
  -5  12   3       22.46       24.10      1.62 o
  -4  12   3      230.94      224.51      4.39 o
  -3  12   3       43.56       65.01      2.03 o
  -2  12   3      418.10      412.77      8.51 o
  -1  12   3      152.27      148.67      3.63 o
   0  12   3        0.38        0.37      0.82 o
   1  12   3       68.25       61.05      1.95 o
   2  12   3      548.36      559.89      6.91 o
   3  12   3       14.75       19.60      1.59 o
   4  12   3      668.53      658.78      9.64 o
   5  12   3        0.37       -1.54      1.54 o
   6  12   3       39.99       40.29      4.69 o
   7  12   3      202.06      188.66      5.83 o
   8  12   3       39.09       39.55      3.43 o
   9  12   3       64.40       60.58      6.93 o
  10  12   3       66.07       67.86      4.50 o
  11  12   3       26.28       31.77      4.56 o
  12  12   3       29.32       25.20      4.80 o
 -14  13   3        8.39        7.75      3.40 o
 -13  13   3       54.57       61.39      4.56 o
 -12  13   3        2.82        4.02      2.29 o
 -11  13   3       12.94       11.31      2.37 o
 -10  13   3       59.69       65.61      3.36 o
  -9  13   3       89.74       98.13      3.74 o
  -8  13   3       66.34       68.75      3.01 o
  -7  13   3        0.08       -1.01      1.51 o
  -6  13   3        5.82        6.80      1.30 o
  -5  13   3       18.32       21.12      2.38 o
  -4  13   3        7.74        3.42      1.18 o
  -3  13   3        9.26       12.86      1.42 o
  -2  13   3      124.50      138.91      3.23 o
  -1  13   3       29.89       20.75      1.34 o
   0  13   3      172.41      181.25      3.76 o
   1  13   3        0.98        0.72      1.10 o
   2  13   3        3.23        1.84      1.12 o
   3  13   3       15.14       13.94      1.51 o
   4  13   3      111.77      108.51      3.91 o
   5  13   3        2.08        0.90      1.69 o
   6  13   3       90.79       87.61      7.12 o
   7  13   3       95.34       87.56      4.20 o
   8  13   3        8.80       14.44      2.83 o
   9  13   3        0.31       -2.38      2.38 o
  10  13   3       20.75       22.71      3.49 o
  11  13   3        0.60        0.77      3.40 o
 -14  14   3       15.15       11.75      4.01 o
 -13  14   3       41.62       41.27      4.74 o
 -12  14   3        1.88       -1.09      2.43 o
 -11  14   3        7.90        6.45      2.52 o
 -10  14   3        0.43        1.91      1.88 o
  -9  14   3       48.79       47.87      4.09 o
  -8  14   3       68.39       64.32      3.85 o
  -7  14   3       16.74       18.32      2.06 o
  -6  14   3       12.15       10.17      1.75 o
  -5  14   3      552.14      524.64      8.89 o
  -4  14   3      361.45      352.07      5.93 o
  -3  14   3        0.18        0.81      1.21 o
  -2  14   3      365.31      342.43      6.50 o
  -1  14   3       13.16       11.98      1.55 o
   0  14   3        0.29       -1.26      1.26 o
   1  14   3     1326.25     1314.15     15.65 o
   2  14   3      475.76      467.49      6.61 o
   3  14   3      184.52      181.71      4.25 o
   4  14   3       49.52       47.02      3.05 o
   5  14   3        9.49        8.31      1.91 o
   6  14   3        2.49       -1.69      1.81 o
   7  14   3       69.66       63.79      3.76 o
   8  14   3       82.31       92.76      5.98 o
   9  14   3        0.15        0.71      2.59 o
  10  14   3       30.42       34.93      3.92 o
  11  14   3       36.00       60.20      6.44 o
 -14  15   3        0.43        3.23      4.32 o
 -13  15   3       19.31       24.02      4.25 o
 -12  15   3        3.12        3.01      2.98 o
 -11  15   3        2.86       -1.08      2.19 o
 -10  15   3        7.85        9.06      2.45 o
  -9  15   3        0.04       -1.45      1.93 o
  -8  15   3       36.34       42.63      3.46 o
  -7  15   3        0.60        1.07      1.67 o
  -6  15   3      531.97      525.79      8.17 o
  -5  15   3        0.28       -0.91      1.79 o
  -4  15   3     1095.18     1125.79     14.94 o
  -3  15   3       39.49       36.26      1.97 o
  -2  15   3       87.75       82.68      2.73 o
  -1  15   3      130.31      106.23      3.41 o
   0  15   3       16.50       11.60      1.92 o
   1  15   3       80.35       82.05      5.87 o
   2  15   3       84.82       87.96      3.89 o
   3  15   3       58.46       56.04      2.86 o
   4  15   3        3.33        2.77      1.94 o
   5  15   3        2.40       -0.17      1.86 o
   6  15   3        1.48       -1.06      1.98 o
   7  15   3       72.49       77.25      4.61 o
   8  15   3       12.30        7.22      2.97 o
   9  15   3        4.60        3.17      3.07 o
  10  15   3        2.49        1.07      3.24 o
  11  15   3        1.08       -4.13      4.13 o
 -13  16   3        9.23        6.01      3.51 o
 -12  16   3       17.70       13.79      4.59 o
 -11  16   3        0.16        4.90      2.88 o
 -10  16   3       23.74       21.63      2.83 o
  -9  16   3        1.15       -1.21      1.88 o
  -8  16   3       76.25       66.96      3.37 o
  -7  16   3       61.58       62.41      3.10 o
  -6  16   3       64.16       63.96      3.10 o
  -5  16   3      297.85      285.15      6.16 o
  -4  16   3       10.47        9.06      1.83 o
  -3  16   3      133.39      135.84      3.51 o
  -2  16   3       29.43       25.76      1.80 o
  -1  16   3      380.21      373.94      7.96 o
   0  16   3      675.78      620.55     10.95 o
   1  16   3      211.24      185.04      5.28 o
   2  16   3      369.16      334.15      6.36 o
   3  16   3      148.11      128.06      4.55 o
   4  16   3       57.59       56.07      3.36 o
   5  16   3        4.45        4.38      2.61 o
   6  16   3        2.21       -0.97      2.09 o
   7  16   3       11.13        6.89      2.69 o
   8  16   3        5.14        0.70      2.77 o
   9  16   3        0.70       -3.52      3.52 o
  10  16   3        4.73        0.29      3.26 o
 -13  17   3        0.26        0.59      3.26 o
 -12  17   3       16.12       20.53      3.84 o
 -11  17   3        3.87        9.60      3.12 o
 -10  17   3       16.54       23.36      2.79 o
  -9  17   3        9.59       16.11      2.45 o
  -8  17   3        4.97        1.03      1.93 o
  -7  17   3       14.54       17.72      2.17 o
  -6  17   3        7.84        5.25      1.78 o
  -5  17   3      153.73      167.02      5.84 o
  -4  17   3        0.95        0.01      1.60 o
  -3  17   3      283.05      288.45      5.38 o
  -2  17   3       83.38       69.20      2.67 o
  -1  17   3      119.24      105.07      8.94 o
   0  17   3      124.02      110.79      3.99 o
   1  17   3        5.02        9.89      1.66 o
   2  17   3      680.81      680.84     11.96 o
   3  17   3       58.63       66.34      3.43 o
   4  17   3      139.27      133.40      4.92 o
   5  17   3       18.03       22.48      2.76 o
   6  17   3       96.36       94.67      4.82 o
   7  17   3        0.84        0.02      2.46 o
   8  17   3       14.24       10.37      3.25 o
   9  17   3        6.50        2.46      3.01 o
  10  17   3       18.95       24.37      4.16 o
 -12  18   3        0.37       -0.21      4.57 o
 -11  18   3        8.79       11.90      3.37 o
 -10  18   3       13.35       11.83      3.23 o
  -9  18   3       25.51       26.24      2.79 o
  -8  18   3        1.08        1.23      2.74 o
  -7  18   3       12.52       13.35      2.09 o
  -6  18   3        7.80        9.32      1.87 o
  -5  18   3        6.73        6.99      1.86 o
  -4  18   3       59.89       61.62      2.73 o
  -3  18   3       27.85       35.81      2.32 o
  -2  18   3       31.09       33.53      2.16 o
  -1  18   3        3.89        3.68      1.70 o
   0  18   3        0.26        1.93      1.60 o
   1  18   3       55.69       51.86      2.50 o
   2  18   3       28.81       29.90      2.37 o
   3  18   3        0.89       -0.09      3.32 o
   4  18   3      142.04      139.97      7.53 o
   5  18   3       19.17       26.39      7.69 o
   6  18   3       38.74       34.41      5.21 o
   7  18   3        0.35       -2.70      6.92 o
   8  18   3       58.76       64.57      6.71 o
   9  18   3        6.45        5.12      4.36 o
 -12  19   3        2.11       -1.78      4.48 o
 -11  19   3       29.40       22.54     13.79 o
 -10  19   3        0.43        0.85      9.18 o
  -9  19   3        0.61       -2.62      6.71 o
  -8  19   3      108.22      127.59      4.53 o
  -7  19   3        0.07        1.11      1.79 o
  -6  19   3       22.34       31.28      2.44 o
  -5  19   3        9.15        7.69      2.09 o
  -4  19   3        1.75        1.01      1.62 o
  -3  19   3       21.09       18.92      2.03 o
  -2  19   3       29.45       36.22      2.24 o
  -1  19   3        4.11        2.72      1.68 o
   0  19   3      128.21      134.95      3.83 o
   1  19   3       70.09       62.77      5.74 o
   2  19   3       68.34       69.90      7.59 o
   3  19   3       27.92       31.04      4.99 o
   4  19   3       77.52       67.46      5.88 o
   5  19   3        9.97        8.45      3.77 o
   6  19   3        1.37       -6.08      6.08 o
   7  19   3       16.85       22.62      5.03 o
   8  19   3       10.37       10.70      4.86 o
   9  19   3        9.92        6.13      4.63 o
 -11  20   3        0.87       -3.00      3.91 o
 -10  20   3       19.99       22.44      5.35 o
  -9  20   3        6.63        8.43      4.51 o
  -8  20   3       12.15       11.86      4.32 o
  -7  20   3        0.56        1.94      2.29 o
  -6  20   3        1.66        3.48      2.16 o
  -5  20   3        4.60        4.75      3.24 o
  -4  20   3       39.65       44.45      5.07 o
  -3  20   3       15.98       18.92      2.25 o
  -2  20   3       12.01       10.11      2.09 o
  -1  20   3        0.07       -0.52      1.56 o
   0  20   3       30.74       30.29      2.82 o
   1  20   3       12.01       14.69      3.13 o
   2  20   3       59.40       56.64      6.89 o
   3  20   3       68.42       65.60      6.72 o
   4  20   3        4.20        9.93      4.02 o
   5  20   3       68.97       77.88      6.59 o
   6  20   3        1.96       -3.37      3.37 o
   7  20   3       35.70       36.10      7.02 o
   8  20   3       19.83       13.23      8.41 o
 -10  21   3       12.75       10.79      4.71 o
  -9  21   3        0.25        0.42      3.87 o
  -8  21   3       22.62       24.60      5.05 o
  -7  21   3       55.74       50.54      5.71 o
  -6  21   3        2.88        4.96      3.91 o
  -5  21   3       57.91       53.79      5.21 o
  -4  21   3       16.41       14.97      3.70 o
  -3  21   3        1.08        2.12      1.61 o
  -2  21   3        2.67       -1.63      1.63 o
  -1  21   3        0.15       -1.33      1.33 o
   0  21   3        0.00        0.03      3.27 o
   1  21   3       18.85       18.55      3.33 o
   2  21   3        0.02        1.09      3.46 o
   3  21   3        1.01        9.81      4.08 o
   4  21   3       21.39       18.29      5.11 o
   5  21   3        3.02        1.62      4.05 o
   6  21   3       18.88       25.81      6.31 o
   7  21   3        1.86        1.55      4.08 o
 -10  22   3        8.62        3.80      4.57 o
  -9  22   3        0.98       -0.47      4.02 o
  -8  22   3       21.55       32.56      5.38 o
  -7  22   3        0.10        2.42      4.96 o
  -6  22   3       47.25       43.27      5.35 o
  -5  22   3        1.41       -1.51      4.51 o
  -4  22   3        0.48        5.27      4.73 o
  -3  22   3        5.11        3.98      3.36 o
  -2  22   3        9.41        9.18      2.47 o
  -1  22   3        3.61        3.54      2.53 o
   0  22   3       11.51       10.34      5.92 o
   1  22   3       50.94       41.77      5.93 o
   2  22   3       22.40       24.14      4.82 o
   3  22   3       48.22       48.19      6.05 o
   4  22   3        0.23        2.97      4.05 o
   5  22   3       24.02       15.92      5.55 o
   6  22   3        0.36       -3.88      3.88 o
   7  22   3        5.70        9.51      5.52 o
  -9  23   3       13.06       11.93      4.88 o
  -8  23   3       12.03       12.88      4.77 o
  -7  23   3        3.25        0.87      5.12 o
  -6  23   3       22.65       33.22      4.93 o
  -5  23   3        0.16       -2.89      2.89 o
  -4  23   3       54.70       62.72      5.37 o
  -3  23   3       15.42       23.04      3.84 o
  -2  23   3        6.16        8.31      6.34 o
  -1  23   3        2.75        6.28      3.38 o
   0  23   3       18.64       20.05      4.46 o
   1  23   3       21.60       14.47      3.55 o
   2  23   3       19.69       14.80      4.55 o
   3  23   3        1.17        0.09      3.79 o
   4  23   3        9.87       17.03      5.29 o
   5  23   3        0.56        3.26      4.40 o
   6  23   3        0.37       -0.44      4.46 o
  -8  24   3        0.35        5.47      4.32 o
  -7  24   3       16.16       15.02      4.58 o
  -6  24   3        4.43        9.03      3.82 o
  -5  24   3       11.68       23.11      4.27 o
  -4  24   3        5.85        6.13      2.05 o
  -3  24   3       10.56       14.06      3.01 o
  -2  24   3       10.32        8.10      7.08 o
  -1  24   3       66.43       77.96     10.81 o
   0  24   3        0.65        1.91      2.97 o
   1  24   3        1.37        2.38      3.67 o
   2  24   3        8.62        9.43      4.43 o
   3  24   3       33.03       32.51      5.78 o
   4  24   3        1.35        4.82      4.35 o
   5  24   3        0.80        0.76      4.61 o
  -6  25   3        7.88        6.15      5.43 o
  -5  25   3        0.85        5.44      3.80 o
  -4  25   3       42.59       51.47     11.10 o
  -3  25   3       73.85       65.92     11.33 o
  -2  25   3        8.33       17.09      7.78 o
  -1  25   3       10.04       15.36      7.81 o
   0  25   3       10.87        5.31      7.11 o
   1  25   3       24.95       29.07      5.26 o
   2  25   3       27.49       22.82      5.14 o
   3  25   3       22.85       13.42      4.55 o
  -4  26   3        4.53       -2.11      6.61 o
  -3  26   3        7.04        6.46      7.49 o
  -2  26   3        6.80        8.75      7.72 o
  -1  26   3        0.33        6.31      7.22 o
   0  26   3       32.64       29.98      9.22 o
 -16   0   4        2.56        2.03      7.11 o
 -15   0   4        8.05        6.88      3.67 o
 -14   0   4        0.20        0.61      2.76 o
 -13   0   4       56.28       58.68      6.05 o
 -12   0   4       20.80       22.61      3.42 o
 -11   0   4        0.02        2.30      2.36 o
 -10   0   4      481.21      490.51     10.86 o
  -9   0   4     1174.44     1096.91     23.22 o
  -8   0   4        2.19        0.17      1.85 o
  -7   0   4     2656.20     2535.26     31.27 o
  -6   0   4       80.96      102.21      2.64 o
  -5   0   4     1413.76     1321.09     19.76 o
  -4   0   4     1909.69     1878.65     26.42 o
  -3   0   4      326.21      289.83      7.06 o
  -2   0   4       69.81       87.60      3.52 o
  -1   0   4     2576.19     2455.00     41.26 o
   0   0   4      234.01      217.88      8.52 o
   1   0   4     1479.28     1526.91     27.16 o
   2   0   4      261.32      246.05      6.94 o
   3   0   4      223.46      255.82      8.84 o
   4   0   4     1279.91     1287.82     20.22 o
   5   0   4      165.85      162.82     12.05 o
   6   0   4      774.28      743.17     17.14 o
   7   0   4        1.30       -0.98      3.98 o
   8   0   4      135.56      139.35      9.40 o
   9   0   4      340.66      335.58     16.02 o
  10   0   4        4.83       -1.30      3.32 o
  11   0   4       65.77       71.57      6.72 o
  12   0   4        1.27       17.44      7.93 o
  13   0   4        1.23       10.89      7.99 o
 -16   1   4        1.79        1.94      3.66 o
 -15   1   4        6.82        7.28      2.66 o
 -14   1   4       28.01       30.24      2.73 o
 -13   1   4        0.00       -1.59      1.84 o
 -12   1   4       38.61       32.92      2.63 o
 -11   1   4        9.34        4.74      1.92 o
 -10   1   4     1616.82     1570.40     17.78 o
  -9   1   4      242.44      240.93      4.52 o
  -8   1   4      447.22      444.80      5.55 o
  -7   1   4       32.03       32.92      1.53 o
  -6   1   4        3.43        5.23      0.67 o
  -5   1   4     1026.56      996.47     10.97 o
  -4   1   4       33.46       52.55      2.85 o
  -3   1   4      244.44      232.21      4.31 o
  -2   1   4       93.58       73.47      2.25 o
  -1   1   4      387.32      417.73      6.46 o
   0   1   4      788.80      888.81     11.89 o
   1   1   4      146.48      167.23      3.76 o
   2   1   4      141.06      118.00      3.28 o
   3   1   4       65.78       64.88      2.93 o
   4   1   4      209.80      230.73      4.31 o
   5   1   4      969.78      979.00     12.91 o
   6   1   4      181.08      183.96      4.82 o
   7   1   4       14.21       14.50      2.08 o
   8   1   4      110.49      103.53      4.33 o
   9   1   4       36.52       35.79      3.35 o
  10   1   4       72.37       74.26      5.70 o
  11   1   4        1.49        0.18      2.76 o
  12   1   4        4.24        6.94      3.92 o
  13   1   4        9.46       16.92      6.04 o
 -16   2   4        5.72        6.66      2.99 o
 -15   2   4       34.52       36.85      3.35 o
 -14   2   4        2.28        0.84      2.18 o
 -13   2   4       29.65       33.58      2.73 o
 -12   2   4        3.62        2.34      2.11 o
 -11   2   4       22.09       13.72      2.09 o
 -10   2   4        4.33        4.66      1.71 o
  -9   2   4      455.49      455.32      6.94 o
  -8   2   4      253.07      264.05      3.99 o
  -7   2   4       98.12      118.05      2.49 o
  -6   2   4        9.05       14.23      1.29 o
  -5   2   4      677.53      696.66      8.22 o
  -4   2   4      157.35      159.13      3.18 o
  -3   2   4      111.31      112.23      3.44 o
  -2   2   4       51.58       47.48      1.98 o
  -1   2   4      189.01      198.50      3.91 o
   0   2   4     1819.33     1971.96     23.94 o
   1   2   4     1675.99     1894.22     23.29 o
   2   2   4       40.63       36.08      1.94 o
   3   2   4     1459.52     1423.58     15.28 o
   4   2   4      511.27      559.14      8.25 o
   5   2   4      644.15      663.73      8.90 o
   6   2   4     1377.11     1322.08     16.88 o
   7   2   4       52.24       50.05      3.14 o
   8   2   4        0.50       -1.93      1.93 o
   9   2   4        0.00        1.66      2.19 o
  10   2   4        9.54       13.44      2.87 o
  11   2   4        1.66        0.78      3.30 o
  12   2   4        0.38       -0.09      3.52 o
 -16   3   4        8.80        9.02      3.14 o
 -15   3   4        0.39       -0.14      2.14 o
 -14   3   4       36.48       35.90      3.24 o
 -13   3   4       27.81       32.01      2.72 o
 -12   3   4       23.27       20.38      2.49 o
 -11   3   4       14.38       10.60      1.86 o
 -10   3   4        5.36        1.69      1.81 o
  -9   3   4      315.51      299.55      4.56 o
  -8   3   4        1.51        2.66      1.26 o
  -7   3   4       27.70       31.56      1.72 o
  -6   3   4      318.29      312.57      4.53 o
  -5   3   4      156.91      165.82      3.10 o
  -4   3   4       11.34       21.63      1.63 o
  -3   3   4     1945.38     1926.99     19.10 o
  -2   3   4     1628.79     1708.05     20.85 o
  -1   3   4       63.03       59.91      2.19 o
   0   3   4     2106.66     2321.07     27.80 o
   1   3   4      848.06      877.07     11.96 o
   2   3   4      114.20      101.69      5.53 o
   3   3   4      707.04      760.76      8.56 o
   4   3   4      277.26      286.02      4.92 o
   5   3   4      118.97      118.03      3.67 o
   6   3   4       56.87       55.29      2.61 o
   7   3   4       73.06       63.32      3.13 o
   8   3   4       30.05       24.77      2.53 o
   9   3   4        0.29        1.39      2.22 o
  10   3   4        4.79        4.56      3.05 o
  11   3   4        5.19        8.85      3.66 o
  12   3   4       15.80       13.33      4.32 o
 -16   4   4        4.31        5.78      4.79 o
 -15   4   4       20.09       16.88      3.40 o
 -14   4   4        5.24        6.17      2.80 o
 -13   4   4       14.09       15.16      2.37 o
 -12   4   4        0.87       -1.13      1.71 o
 -11   4   4       24.72       25.85      2.21 o
 -10   4   4      126.24      128.74      2.98 o
  -9   4   4       13.21       10.80      1.39 o
  -8   4   4        6.33       10.63      1.23 o
  -7   4   4      378.63      357.12      5.13 o
  -6   4   4        1.42        0.80      0.95 o
  -5   4   4     1204.66     1208.24     14.00 o
  -4   4   4      918.93      954.80     11.22 o
  -3   4   4       47.80       33.93      1.31 o
  -2   4   4      214.31      231.02      3.43 o
  -1   4   4       69.92       63.60      2.01 o
   0   4   4     1318.05     1376.28     15.68 o
   1   4   4      748.81      709.24      8.16 o
   2   4   4       94.15       95.02      2.02 o
   3   4   4       23.51       23.13      1.53 o
   4   4   4      523.21      515.52      7.21 o
   5   4   4       32.66       35.22      2.61 o
   6   4   4       29.85       24.97      2.03 o
   7   4   4       88.60       79.80      3.41 o
   8   4   4        1.72        5.92      2.65 o
   9   4   4        7.35        8.59      2.95 o
  10   4   4        2.58        4.88      3.16 o
  11   4   4        4.47        6.90      3.52 o
  12   4   4        0.78        1.28      3.77 o
 -16   5   4        3.83        8.61      3.24 o
 -15   5   4       14.02       14.74      3.41 o
 -14   5   4        2.03        3.93      2.51 o
 -13   5   4       20.13       17.26      2.77 o
 -12   5   4        4.26        3.90      1.88 o
 -11   5   4       23.53       18.90      1.87 o
 -10   5   4      102.69       98.94      2.82 o
  -9   5   4      139.22      133.75      2.88 o
  -8   5   4      106.43       98.97      2.80 o
  -7   5   4        0.28        0.92      1.02 o
  -6   5   4       34.25       41.36      1.81 o
  -5   5   4      641.80      755.01      8.74 o
  -4   5   4     1507.43     1694.43     18.79 o
  -3   5   4        5.14        4.43      0.79 o
  -2   5   4     3556.41     3798.18     33.63 o
  -1   5   4      553.41      595.28      7.65 o
   0   5   4      869.95      968.94     10.50 o
   1   5   4     3148.67     3295.75     31.99 o
   2   5   4      308.63      305.44      4.40 o
   3   5   4       79.13       62.20      2.21 o
   4   5   4      141.92      128.08      3.23 o
   5   5   4      311.72      322.61      5.75 o
   6   5   4       10.80       14.64      1.83 o
   7   5   4       76.80       74.15      3.35 o
   8   5   4        1.09       -0.01      1.98 o
   9   5   4        0.19        0.11      2.75 o
  10   5   4        2.63        4.08      3.23 o
  11   5   4        0.39        3.52      3.40 o
  12   5   4       19.41       22.15      4.77 o
 -16   6   4        1.56       -2.01      2.83 o
 -15   6   4        4.65        7.36      4.81 o
 -14   6   4       14.16       17.70      3.01 o
 -13   6   4        0.32       -0.75      2.93 o
 -12   6   4        3.41       -1.02      2.05 o
 -11   6   4       29.27       36.43      2.23 o
 -10   6   4      135.05      117.52      3.04 o
  -9   6   4       15.82       17.24      1.45 o
  -8   6   4        2.49        2.63      1.01 o
  -7   6   4        0.11       -0.54      0.88 o
  -6   6   4       56.55       60.57      1.89 o
  -5   6   4      184.78      224.52      3.57 o
  -4   6   4        8.67        9.55      1.30 o
  -3   6   4      209.29      232.37      3.65 o
  -2   6   4      255.81      270.34      3.62 o
  -1   6   4      267.51      319.93      3.78 o
   0   6   4     1152.88     1225.89     12.90 o
   1   6   4      280.25      310.17      4.45 o
   2   6   4       80.43       62.18      3.21 o
   3   6   4       45.04       44.94      3.20 o
   4   6   4      161.14      171.47      3.71 o
   5   6   4       50.86       41.30      2.16 o
   6   6   4        0.34       -1.51      1.73 o
   7   6   4       20.04       17.63      2.28 o
   8   6   4      132.93      136.64      6.27 o
   9   6   4        5.62        8.78      3.15 o
  10   6   4        1.68        2.65      3.04 o
  11   6   4       12.21        4.69      3.58 o
  12   6   4        2.84        2.45      3.75 o
 -16   7   4        0.78        2.11      3.41 o
 -15   7   4       25.90       34.79      4.01 o
 -14   7   4       19.99       21.78      3.17 o
 -13   7   4        2.49        0.87      2.28 o
 -12   7   4        0.17       -1.83      1.83 o
 -11   7   4        9.69        8.14      1.86 o
 -10   7   4       11.57        8.24      1.58 o
  -9   7   4       57.78       58.13      2.08 o
  -8   7   4      136.47      135.93      2.94 o
  -7   7   4       50.80       53.72      1.90 o
  -6   7   4        8.24        2.45      0.95 o
  -5   7   4      225.54      251.52      3.86 o
  -4   7   4      382.14      388.04      5.27 o
  -3   7   4       22.45       32.58      1.44 o
  -2   7   4     1310.97     1404.01     13.43 o
  -1   7   4      113.30       99.79      2.08 o
   0   7   4     1605.06     1684.87     17.16 o
   1   7   4       92.91      106.25      2.43 o
   2   7   4      127.22      138.13      2.81 o
   3   7   4      213.25      225.46      4.08 o
   4   7   4       53.43       56.12      2.26 o
   5   7   4      242.13      228.84      4.59 o
   6   7   4      335.56      316.21      7.61 o
   7   7   4      384.86      341.07      8.06 o
   8   7   4        0.61       -2.49      2.49 o
   9   7   4       17.28       20.59      3.66 o
  10   7   4       16.06       16.20      3.81 o
  11   7   4        1.85        1.73      3.94 o
  12   7   4        9.38        2.73      4.10 o
 -16   8   4        4.92        4.09      4.17 o
 -15   8   4        0.84        0.68      3.73 o
 -14   8   4        1.05        1.03      2.52 o
 -13   8   4        9.66        8.43      2.55 o
 -12   8   4        1.30        0.39      2.08 o
 -11   8   4        0.76       -0.59      1.66 o
 -10   8   4       28.88       23.97      2.18 o
  -9   8   4      336.50      344.15      5.41 o
  -8   8   4      145.44      163.80      4.03 o
  -7   8   4       17.86       12.10      1.27 o
  -6   8   4      181.65      196.48      2.85 o
  -5   8   4      116.00      101.87      2.11 o
  -4   8   4      349.25      321.97      4.04 o
  -3   8   4       20.14       20.57      1.20 o
  -2   8   4      102.60       98.35      2.15 o
  -1   8   4     1643.43     1717.90     15.18 o
   0   8   4      377.71      390.45      4.78 o
   1   8   4       47.52       46.65      1.68 o
   2   8   4        9.23       14.80      1.18 o
   3   8   4       83.63       99.05      2.31 o
   4   8   4        0.41        0.68      1.51 o
   5   8   4       31.14       28.74      2.68 o
   6   8   4        8.60       10.23      2.32 o
   7   8   4        7.79        0.29      2.07 o
   8   8   4        8.95        5.64      2.87 o
   9   8   4        0.27        0.47      3.11 o
  10   8   4        3.74        6.74      3.78 o
  11   8   4        0.20       -4.75      8.36 o
  12   8   4       23.80       29.66      7.97 o
 -15   9   4       14.34       21.22      3.74 o
 -14   9   4        0.00        2.16      2.53 o
 -13   9   4        4.22        2.30      2.33 o
 -12   9   4       47.08       42.27      3.47 o
 -11   9   4        8.30       10.01      2.26 o
 -10   9   4        4.81       10.55      1.95 o
  -9   9   4       34.34       32.10      2.24 o
  -8   9   4      174.61      184.87      3.33 o
  -7   9   4       39.95       47.06      1.70 o
  -6   9   4       10.79        9.83      1.16 o
  -5   9   4        6.84       11.48      1.01 o
  -4   9   4       54.52       64.91      1.78 o
  -3   9   4     1759.44     1819.83     17.10 o
  -2   9   4        7.81        6.20      0.95 o
  -1   9   4      111.60       98.44      2.11 o
   0   9   4        1.51        0.23      0.67 o
   1   9   4        0.43       -0.62      0.72 o
   2   9   4      121.38      131.84      2.78 o
   3   9   4       26.31       25.79      1.38 o
   4   9   4      434.72      465.14      7.77 o
   5   9   4       14.13       16.00      2.28 o
   6   9   4      674.57      647.24     11.58 o
   7   9   4        4.56        6.68      2.83 o
   8   9   4       35.55       27.33      3.64 o
   9   9   4        0.06       -1.66      4.28 o
  10   9   4       14.85       16.95      3.93 o
  11   9   4        4.98        5.36      5.48 o
  12   9   4       19.14       15.25      5.13 o
 -15  10   4        0.26        6.37      3.31 o
 -14  10   4        2.27        6.85      2.75 o
 -13  10   4       10.43       10.67      2.69 o
 -12  10   4        0.36       -1.18      3.24 o
 -11  10   4       62.78       64.20      3.61 o
 -10  10   4        0.02       -1.54      1.81 o
  -9  10   4      446.09      385.93      8.34 o
  -8  10   4      210.24      202.70      3.27 o
  -7  10   4       21.69       27.97      1.32 o
  -6  10   4       45.17       47.34      1.76 o
  -5  10   4        0.05        1.14      0.83 o
  -4  10   4       27.48       29.96      1.35 o
  -3  10   4        9.52        3.97      0.90 o
  -2  10   4       90.71       90.01      2.47 o
  -1  10   4       55.78       62.03      1.71 o
   0  10   4       55.32       46.72      1.94 o
   1  10   4       83.65       82.19      2.05 o
   2  10   4        0.56        0.30      0.91 o
   3  10   4      315.09      314.10      5.11 o
   4  10   4        0.20       -1.28      1.28 o
   5  10   4      430.69      387.38      8.07 o
   6  10   4       15.00       12.35      2.40 o
   7  10   4        0.10       -2.34      2.34 o
   8  10   4        0.62       -0.46      2.66 o
   9  10   4        6.71       -0.18      2.95 o
  10  10   4        4.24        6.17      3.98 o
  11  10   4        1.26        4.31      3.78 o
 -15  11   4        7.52        4.42      3.10 o
 -14  11   4       25.06       28.44      3.88 o
 -13  11   4        3.48        6.08      2.59 o
 -12  11   4       18.60       16.01      2.67 o
 -11  11   4        6.12        1.59      2.06 o
 -10  11   4       88.02       83.19      3.67 o
  -9  11   4      300.05      281.98      6.06 o
  -8  11   4       43.38       40.04      1.79 o
  -7  11   4      372.90      390.91      5.19 o
  -6  11   4      202.11      201.26      3.35 o
  -5  11   4      339.31      305.34      4.49 o
  -4  11   4      351.78      356.11      4.39 o
  -3  11   4       31.53       24.77      1.35 o
  -2  11   4        1.80        2.35      0.90 o
  -1  11   4       25.93       24.64      1.30 o
   0  11   4      333.31      333.92      5.48 o
   1  11   4      293.86      299.87      5.23 o
   2  11   4       34.97       30.67      1.92 o
   3  11   4        1.49        2.56      1.49 o
   4  11   4      119.94      113.34      4.07 o
   5  11   4       30.48       32.45      2.70 o
   6  11   4        0.03       -2.22      2.22 o
   7  11   4      134.67      127.74      9.17 o
   8  11   4       43.80       45.88      4.73 o
   9  11   4        1.34        0.19      2.88 o
  10  11   4       53.81       63.64      6.67 o
  11  11   4       49.81       50.69      5.55 o
 -15  12   4       40.22       51.59      4.77 o
 -14  12   4        0.14        2.75      3.03 o
 -13  12   4        0.45       -1.92      2.32 o
 -12  12   4        3.27        3.14      2.28 o
 -11  12   4       36.11       31.42      2.91 o
 -10  12   4       16.08       11.28      2.24 o
  -9  12   4       36.03       35.05      2.63 o
  -8  12   4        0.01        0.64      1.59 o
  -7  12   4      173.76      187.80      3.57 o
  -6  12   4        8.44        6.44      1.14 o
  -5  12   4      694.51      686.74     10.66 o
  -4  12   4     1660.61     1677.89     19.14 o
  -3  12   4      202.76      205.21      7.21 o
  -2  12   4      164.90      157.99      4.89 o
  -1  12   4      991.97      973.45     12.12 o
   0  12   4       19.39       16.90      2.22 o
   1  12   4       69.17       72.46      2.65 o
   2  12   4      216.44      210.14      4.46 o
   3  12   4       22.41       20.38      1.82 o
   4  12   4        0.54        0.03      3.54 o
   5  12   4        2.19        2.28      2.08 o
   6  12   4        0.00        0.31      2.27 o
   7  12   4       65.88       59.20      5.55 o
   8  12   4        3.05        0.57      2.75 o
   9  12   4        1.34       -2.82      2.82 o
  10  12   4        1.52       -3.20      3.20 o
  11  12   4       31.21       29.79      4.88 o
 -14  13   4       48.89       59.35      4.78 o
 -13  13   4       29.97       32.49      3.85 o
 -12  13   4        0.05       -2.05      2.05 o
 -11  13   4       14.33       21.09      2.67 o
 -10  13   4       49.26       50.05      3.97 o
  -9  13   4       13.27        8.75      2.11 o
  -8  13   4        4.43        2.28      1.70 o
  -7  13   4       14.78       20.85      1.68 o
  -6  13   4      133.66      132.97      2.83 o
  -5  13   4      188.51      196.30      4.76 o
  -4  13   4      814.92      826.63     13.19 o
  -3  13   4       27.42       19.83      1.96 o
  -2  13   4     1364.67     1343.27     25.13 o
  -1  13   4      202.38      215.47      4.31 o
   0  13   4       24.90       21.00      2.61 o
   1  13   4        7.65        9.47      1.49 o
   2  13   4       77.89       67.02      2.62 o
   3  13   4       26.63       24.72      2.47 o
   4  13   4      130.44      130.50      4.91 o
   5  13   4      115.17      107.39      4.86 o
   6  13   4       66.87       69.21      6.01 o
   7  13   4       23.47       26.70      5.27 o
   8  13   4        2.18        1.11      2.79 o
   9  13   4       38.49       33.29      4.34 o
  10  13   4       24.70       15.91      4.08 o
  11  13   4        0.19       -3.47      3.47 o
 -14  14   4       20.94       28.50      6.07 o
 -13  14   4        0.08        0.66      3.46 o
 -12  14   4        0.64        1.90      2.59 o
 -11  14   4       13.00       14.10      2.80 o
 -10  14   4        0.20        0.30      1.92 o
  -9  14   4       13.54       17.23      2.25 o
  -8  14   4        6.79        4.25      2.01 o
  -7  14   4        0.24        0.73      1.72 o
  -6  14   4        8.99        9.24      1.45 o
  -5  14   4       26.98       25.15      2.29 o
  -4  14   4       73.92       79.29      2.91 o
  -3  14   4      263.06      252.61      5.54 o
  -2  14   4       15.76       17.59      1.96 o
  -1  14   4      194.19      191.45      4.91 o
   0  14   4        7.80       12.71      1.82 o
   1  14   4      543.79      521.73      8.55 o
   2  14   4        0.39       -0.78      1.25 o
   3  14   4       98.32       95.68      3.53 o
   4  14   4       45.20       48.12      3.85 o
   5  14   4        3.80        6.30      2.19 o
   6  14   4      120.55      134.21      6.36 o
   7  14   4        4.06        0.16      2.62 o
   8  14   4       15.95       10.83      3.24 o
   9  14   4        1.38       -0.06      3.05 o
  10  14   4        2.06       -2.71      3.77 o
 -14  15   4        1.01        1.79      3.58 o
 -13  15   4        1.37        3.79      6.52 o
 -12  15   4        2.16        0.49      3.10 o
 -11  15   4        8.49        7.73      2.57 o
 -10  15   4       11.60        8.23      2.43 o
  -9  15   4        6.88       10.58      3.05 o
  -8  15   4       16.64        9.59      2.19 o
  -7  15   4        8.72        5.59      1.94 o
  -6  15   4        1.98       -0.78      1.29 o
  -5  15   4        5.41        3.03      1.46 o
  -4  15   4       19.39       22.57      1.93 o
  -3  15   4        2.55        5.42      1.71 o
  -2  15   4     1363.23     1370.11     32.93 o
  -1  15   4       15.32       15.75      2.06 o
   0  15   4      867.69      843.10     14.23 o
   1  15   4       32.15       26.89      2.44 o
   2  15   4        1.32        1.04      1.68 o
   3  15   4       16.07       18.87      2.72 o
   4  15   4        1.02        0.63      2.13 o
   5  15   4        1.46        1.22      2.33 o
   6  15   4       28.60       35.71      4.04 o
   7  15   4        4.13        4.95      3.17 o
   8  15   4        0.51       -1.63      3.25 o
   9  15   4        0.00       -3.63      3.63 o
  10  15   4        0.01       -0.96      3.71 o
 -13  16   4        0.17        3.67      3.39 o
 -12  16   4        0.99        0.05      3.04 o
 -11  16   4        1.15       -1.19      2.73 o
 -10  16   4       24.45       27.68      3.13 o
  -9  16   4        0.16        1.75      2.04 o
  -8  16   4        3.11        3.48      2.04 o
  -7  16   4       24.06       25.85      2.59 o
  -6  16   4        2.33       -1.54      1.87 o
  -5  16   4      536.11      543.59      8.52 o
  -4  16   4        8.05        5.40      1.56 o
  -3  16   4        4.64        2.61      1.73 o
  -2  16   4       13.11       10.68      1.94 o
  -1  16   4       31.46       41.91      2.87 o
   0  16   4      126.32      129.67      7.40 o
   1  16   4      342.94      329.84      7.48 o
   2  16   4       10.68       12.81      2.05 o
   3  16   4        2.16       -1.08      1.84 o
   4  16   4       16.75       18.23      2.94 o
   5  16   4       41.65       52.24      5.62 o
   6  16   4        4.37        4.59      2.86 o
   7  16   4       10.66       17.44      3.76 o
   8  16   4        3.44        1.87      3.33 o
   9  16   4        9.42        5.32      6.43 o
 -13  17   4        9.57       12.18      3.78 o
 -12  17   4        5.95        7.16      5.42 o
 -11  17   4       16.28       15.20      4.46 o
 -10  17   4        0.73        1.08      2.31 o
  -9  17   4        0.81       -1.07      2.10 o
  -8  17   4        0.87        3.03      2.04 o
  -7  17   4       82.60       84.40      3.86 o
  -6  17   4        1.28        1.45      1.77 o
  -5  17   4      114.55      113.03      4.79 o
  -4  17   4      157.25      157.23      5.31 o
  -3  17   4       85.23       84.28      3.51 o
  -2  17   4      433.86      405.12      8.68 o
  -1  17   4       12.36        5.57      1.92 o
   0  17   4      563.61      503.39      9.95 o
   1  17   4      136.25      146.71      6.11 o
   2  17   4       10.89        6.76      3.39 o
   3  17   4        1.85       -0.25      2.06 o
   4  17   4        1.71        0.26      9.68 o
   5  17   4        9.75        5.80      2.80 o
   6  17   4       16.81       26.61      3.82 o
   7  17   4       21.35       25.66      6.20 o
   8  17   4        0.31        3.86      4.43 o
   9  17   4       11.98       16.81      4.47 o
 -12  18   4        3.02        0.74      3.11 o
 -11  18   4       32.10       34.85      4.30 o
 -10  18   4        3.71        2.26      3.04 o
  -9  18   4       10.82        7.38      2.44 o
  -8  18   4        3.40        2.92      2.03 o
  -7  18   4       51.58       55.10      4.09 o
  -6  18   4        3.78        4.02      2.26 o
  -5  18   4        2.01        1.83      2.14 o
  -4  18   4      102.77      111.06      3.82 o
  -3  18   4       96.29       91.18      4.11 o
  -2  18   4        4.68        0.80      1.82 o
  -1  18   4        7.75        6.45      2.02 o
   0  18   4      421.25      413.52      8.74 o
   1  18   4       27.87       21.76      2.47 o
   2  18   4       18.74       13.72      2.22 o
   3  18   4        7.24        4.03      2.55 o
   4  18   4        6.84        9.01      2.61 o
   5  18   4        7.83        5.38      2.74 o
   6  18   4       43.76       42.44      4.35 o
   7  18   4       21.28       23.96      7.00 o
   8  18   4        5.55        2.20      5.29 o
 -12  19   4        0.92        5.50      4.43 o
 -11  19   4        5.45        8.29      3.46 o
 -10  19   4        0.75       -2.92      3.99 o
  -9  19   4       20.06       22.78      3.56 o
  -8  19   4        0.15       -1.03      2.12 o
  -7  19   4       13.35       15.67      2.40 o
  -6  19   4       17.64       19.30      2.89 o
  -5  19   4        5.04        3.49      2.18 o
  -4  19   4       20.44       24.25      2.76 o
  -3  19   4        5.55        5.93      4.70 o
  -2  19   4        2.95       -0.66      1.83 o
  -1  19   4       72.74       72.89      3.74 o
   0  19   4       65.48       66.03      4.69 o
   1  19   4       16.50       17.17      2.60 o
   2  19   4        2.79        3.78      2.89 o
   3  19   4       66.55       63.48      6.81 o
   4  19   4       18.65       19.62      5.20 o
   5  19   4       11.65       16.44      5.58 o
   6  19   4        3.01        4.26      4.96 o
   7  19   4        2.43       -4.49      4.49 o
   8  19   4        1.07       -4.46      5.02 o
 -11  20   4        0.08       -4.69      7.58 o
 -10  20   4       45.54       56.84      6.69 o
  -9  20   4       95.75      114.99      8.32 o
  -8  20   4        1.10        2.48      3.87 o
  -7  20   4       17.93       15.40      2.48 o
  -6  20   4       10.60        8.92      3.61 o
  -5  20   4        1.40        2.05      2.14 o
  -4  20   4        3.87        1.69      2.08 o
  -3  20   4       10.48       13.28      2.28 o
  -2  20   4        0.48        0.38      1.79 o
  -1  20   4       40.14       47.55      3.12 o
   0  20   4        0.76        0.81      1.84 o
   1  20   4        1.10        1.06      2.65 o
   2  20   4       35.92       34.10      4.18 o
   3  20   4        7.63        4.52      4.11 o
   4  20   4        6.14        6.64      4.76 o
   5  20   4       37.84       34.09      6.61 o
   6  20   4        2.26        4.79      4.90 o
   7  20   4        1.10        4.79      5.17 o
 -10  21   4       10.38        9.57      7.62 o
  -9  21   4        0.28        5.46     10.42 o
  -8  21   4       27.54       22.59      5.06 o
  -7  21   4        0.06       -3.51      3.51 o
  -6  21   4        8.32        7.61      3.75 o
  -5  21   4       36.27       35.44      3.27 o
  -4  21   4        8.27        7.01      2.29 o
  -3  21   4        7.00        4.56      2.10 o
  -2  21   4        0.87       -1.16      1.79 o
  -1  21   4        1.81        2.31      1.89 o
   0  21   4       18.79       19.05      3.53 o
   1  21   4       22.46       24.93      5.45 o
   2  21   4       27.37       36.24      5.67 o
   3  21   4       49.01       59.70      6.99 o
   4  21   4        0.54        8.31      4.70 o
   5  21   4       31.66       31.65      6.43 o
   6  21   4        7.65        4.46      5.11 o
 -10  22   4        3.51       -1.29      4.16 o
  -9  22   4        1.17       -4.38      4.38 o
  -8  22   4       11.81        9.79      4.50 o
  -7  22   4       12.64       12.96      5.78 o
  -6  22   4        9.49        6.97      5.67 o
  -5  22   4       19.92       20.72      4.21 o
  -4  22   4        4.82        2.52      3.14 o
  -3  22   4       35.61       38.92      4.89 o
  -2  22   4        0.35       -1.85      1.85 o
  -1  22   4        8.55        9.40      5.29 o
   0  22   4       53.19       53.22      4.87 o
   1  22   4      124.22      137.76      7.16 o
   2  22   4        0.80        3.02      3.91 o
   3  22   4        2.25        0.12      3.85 o
   4  22   4       11.16        3.00      4.67 o
   5  22   4        3.18        3.44      4.96 o
   6  22   4        0.12       -2.08      4.67 o
  -9  23   4        3.36        4.18      4.43 o
  -8  23   4       18.37       13.01      5.56 o
  -7  23   4       12.08       18.54      4.52 o
  -6  23   4        9.17        2.52      4.55 o
  -5  23   4        0.43       -3.22      3.22 o
  -4  23   4        6.47        9.37      3.46 o
  -3  23   4       24.96       31.91      6.74 o
  -2  23   4        1.72        2.71      2.78 o
  -1  23   4       14.75       10.36      6.68 o
   0  23   4       17.24       15.58      3.69 o
   1  23   4        6.08        5.01      3.58 o
   2  23   4       15.50       23.61      5.40 o
   3  23   4        0.02        8.66      4.61 o
   4  23   4        0.73        0.00      4.05 o
   5  23   4        0.31        1.44      4.61 o
  -7  24   4        7.44        5.11      4.29 o
  -6  24   4        0.37        2.07      3.83 o
  -5  24   4       31.88       40.63      5.13 o
  -4  24   4       17.14       20.74      6.43 o
  -3  24   4       33.18       28.66      8.84 o
  -2  24   4        7.72        6.64      6.96 o
  -1  24   4       16.70       16.55      3.72 o
   0  24   4       25.00       23.36      5.01 o
   1  24   4        2.46        2.66      5.14 o
   2  24   4        1.18       -0.94      4.05 o
   3  24   4        3.98        4.26      4.52 o
  -6  25   4        0.35       -3.49      3.49 o
  -5  25   4        1.05       -0.45      3.41 o
  -4  25   4        5.59       -5.61      5.61 o
  -3  25   4        0.77        4.64      6.99 o
  -2  25   4       16.74       32.12      9.16 o
  -1  25   4        6.78        7.61      7.31 o
   0  25   4       26.08       32.82      6.23 o
   1  25   4       41.31       53.32      6.58 o
   2  25   4       12.75       14.45      5.34 o
  -3  26   4        3.90        9.22      7.55 o
  -2  26   4        1.59        3.82      7.19 o
  -1  26   4        0.01       -6.46      6.46 o
 -16   1   5        8.97       11.28      2.94 o
 -15   1   5       11.73       12.88      2.53 o
 -14   1   5        0.95        0.76      2.18 o
 -13   1   5       13.04        9.89      2.76 o
 -12   1   5       13.22       11.51      2.16 o
 -11   1   5      135.11      126.62      4.72 o
 -10   1   5       99.57       93.17      3.37 o
  -9   1   5     1082.63     1041.56     11.44 o
  -8   1   5        5.60        3.63      1.07 o
  -7   1   5        0.13       -0.29      0.66 o
  -6   1   5      123.34      131.55      3.09 o
  -5   1   5      167.02      145.91      3.10 o
  -4   1   5        0.02        0.71      0.99 o
  -3   1   5       91.48       92.62      3.35 o
  -2   1   5      660.88      637.81      9.77 o
  -1   1   5      266.02      243.62      4.82 o
   0   1   5      530.91      546.91      8.49 o
   1   1   5       29.81       42.55      4.66 o
   2   1   5      603.39      623.26      9.87 o
   3   1   5      259.44      256.28      4.67 o
   4   1   5       41.37       34.33      2.35 o
   5   1   5        5.57        6.14      2.14 o
   6   1   5      137.80      132.17      4.63 o
   7   1   5        0.39       -0.58      1.72 o
   8   1   5       40.41       44.98      3.54 o
   9   1   5       16.34       17.33      3.42 o
  10   1   5        0.09       -1.39      2.69 o
  11   1   5        0.01       -3.47      3.47 o
  12   1   5        3.05        0.23      5.19 o
 -16   2   5        3.58        2.48      2.49 o
 -15   2   5        1.19        2.05      2.73 o
 -14   2   5       13.68       15.72      3.03 o
 -13   2   5        2.32        0.39      1.95 o
 -12   2   5        3.82        2.90      2.13 o
 -11   2   5       31.92       32.76      2.52 o
 -10   2   5     1239.94     1178.74     12.92 o
  -9   2   5       36.28       34.96      1.86 o
  -8   2   5      236.54      246.62      4.11 o
  -7   2   5        6.94        6.57      1.38 o
  -6   2   5     1708.96     1733.29     18.21 o
  -5   2   5     1316.52     1386.87     14.76 o
  -4   2   5       10.24        9.55      1.13 o
  -3   2   5      674.16      700.14     10.07 o
  -2   2   5      742.23      681.87      9.85 o
  -1   2   5       37.80       36.95      2.39 o
   0   2   5       40.96       44.54      2.13 o
   1   2   5       56.07       74.80      2.96 o
   2   2   5       26.45       39.26      2.45 o
   3   2   5       86.56      102.49      3.31 o
   4   2   5      855.31      831.67     11.53 o
   5   2   5      533.38      510.56     11.53 o
   6   2   5       63.03       58.71      3.35 o
   7   2   5        0.28       -0.86      1.74 o
   8   2   5       82.53       85.60      4.42 o
   9   2   5       13.56       18.17      3.08 o
  10   2   5       32.63       36.49      6.89 o
  11   2   5       21.90       26.17      4.64 o
  12   2   5       23.63       23.00      8.41 o
 -16   3   5        6.87        5.68      2.67 o
 -15   3   5        0.06        4.29      2.94 o
 -14   3   5        1.15       -0.04      2.71 o
 -13   3   5        0.00       -1.86      1.86 o
 -12   3   5      147.80      156.23      4.56 o
 -11   3   5      309.97      326.93      9.28 o
 -10   3   5       16.26       13.88      1.72 o
  -9   3   5        7.81        9.40      1.40 o
  -8   3   5       36.20       37.48      1.91 o
  -7   3   5      216.87      204.07      4.02 o
  -6   3   5      205.00      207.90      3.94 o
  -5   3   5      509.16      533.52      6.68 o
  -4   3   5        1.28        2.80      1.07 o
  -3   3   5       30.01       21.36      1.41 o
  -2   3   5       37.42       35.28      2.24 o
  -1   3   5      675.43      680.16      9.91 o
   0   3   5        2.19        3.54      1.28 o
   1   3   5      214.63      222.71      4.86 o
   2   3   5       32.14       21.26      1.90 o
   3   3   5        1.17        0.99      1.15 o
   4   3   5       79.31       70.64      2.72 o
   5   3   5      145.43      142.23      4.00 o
   6   3   5      212.74      213.35      5.41 o
   7   3   5      128.10      129.43      5.42 o
   8   3   5        3.12        2.47      2.31 o
   9   3   5       11.51       11.05      3.38 o
  10   3   5      102.24      104.67     14.70 o
  11   3   5        4.07       10.22      3.96 o
  12   3   5        9.29        5.18      4.15 o
 -16   4   5        1.73        8.99      3.25 o
 -15   4   5       36.12       47.34      4.37 o
 -14   4   5       24.96       23.72      3.64 o
 -13   4   5        5.94        4.82      2.10 o
 -12   4   5       45.36       52.80      3.01 o
 -11   4   5      165.84      168.91      4.90 o
 -10   4   5      119.51      131.60      3.38 o
  -9   4   5       96.07       94.97      2.63 o
  -8   4   5       63.36       67.06      2.23 o
  -7   4   5        0.00        1.02      1.14 o
  -6   4   5       60.46       46.92      2.40 o
  -5   4   5       89.81       93.04      2.28 o
  -4   4   5      193.89      211.92      3.76 o
  -3   4   5      174.03      188.96      3.34 o
  -2   4   5       95.45       72.35      2.20 o
  -1   4   5       83.21       63.70      2.19 o
   0   4   5     2936.84     3102.10     33.51 o
   1   4   5        0.19       -0.27      1.04 o
   2   4   5       15.79       22.91      1.32 o
   3   4   5        2.43        0.62      1.15 o
   4   4   5        1.31        3.98      1.44 o
   5   4   5      578.73      547.02      8.20 o
   6   4   5       94.80       83.22      4.33 o
   7   4   5       22.03       25.00      2.92 o
   8   4   5        0.10        0.00      3.57 o
   9   4   5        9.82        8.00      3.27 o
  10   4   5       62.10       56.74      5.31 o
  11   4   5        5.51        4.39      3.93 o
  12   4   5        0.01       -2.20      5.24 o
 -16   5   5        0.40        1.11      3.00 o
 -15   5   5       11.91        7.54      4.25 o
 -14   5   5       12.05       10.72      3.43 o
 -13   5   5       69.39       75.48      4.05 o
 -12   5   5       49.49       61.66      3.38 o
 -11   5   5       41.24       45.10      3.94 o
 -10   5   5        5.32        3.34      1.33 o
  -9   5   5       16.95       16.75      1.50 o
  -8   5   5        8.40        9.09      1.43 o
  -7   5   5       16.67       15.59      1.69 o
  -6   5   5       66.63       71.52      2.59 o
  -5   5   5       37.84       34.51      1.87 o
  -4   5   5        0.01        0.27      0.74 o
  -3   5   5       21.16       26.91      1.35 o
  -2   5   5      403.95      451.02      5.85 o
  -1   5   5        4.00        2.27      1.01 o
   0   5   5      611.68      672.18      9.00 o
   1   5   5       28.84       20.51      1.33 o
   2   5   5      189.85      199.85      3.56 o
   3   5   5       10.85       14.68      1.55 o
   4   5   5       97.42      101.44      3.20 o
   5   5   5       93.45       97.69      3.70 o
   6   5   5        4.28        2.60      1.83 o
   7   5   5       58.68       63.08      4.92 o
   8   5   5        0.27       -1.42      2.58 o
   9   5   5       17.27       18.73      3.87 o
  10   5   5        7.61       11.28      4.62 o
  11   5   5       15.59       16.35      4.53 o
 -16   6   5        4.32        1.38      3.15 o
 -15   6   5        4.67        2.71      2.86 o
 -14   6   5        0.12       -1.20      2.37 o
 -13   6   5       21.09       20.21      3.02 o
 -12   6   5        2.59       -0.02      2.12 o
 -11   6   5       15.86        9.61      1.74 o
 -10   6   5        4.79        4.46      1.41 o
  -9   6   5       18.66       17.76      1.48 o
  -8   6   5        6.28       10.95      1.40 o
  -7   6   5      105.50      108.69      3.03 o
  -6   6   5      181.79      203.43      3.86 o
  -5   6   5      638.09      650.17      8.78 o
  -4   6   5      475.44      536.72      6.74 o
  -3   6   5      479.44      569.28      7.04 o
  -2   6   5      425.67      410.64      4.80 o
  -1   6   5       73.89       92.74      3.17 o
   0   6   5      352.11      383.24      5.38 o
   1   6   5      116.13      123.94      2.80 o
   2   6   5       33.73       40.56      1.68 o
   3   6   5       45.11       46.31      2.15 o
   4   6   5      122.73      104.63      3.26 o
   5   6   5      336.28      335.10      9.54 o
   6   6   5      247.56      233.01      5.69 o
   7   6   5        0.14        3.10      2.78 o
   8   6   5      109.78      103.41      5.82 o
   9   6   5        0.77       -1.27      2.79 o
  10   6   5       12.62        1.47      4.84 o
  11   6   5        7.16        6.71      3.89 o
 -16   7   5        1.84        1.93      3.10 o
 -15   7   5        1.62        2.48      3.00 o
 -14   7   5        4.62       -2.81      2.81 o
 -13   7   5       44.30       48.57      3.67 o
 -12   7   5       13.71       13.95      2.64 o
 -11   7   5       47.67       54.63      2.60 o
 -10   7   5      377.11      368.73      7.51 o
  -9   7   5      139.67      139.99      3.40 o
  -8   7   5      155.98      165.22      3.60 o
  -7   7   5        0.63       -0.22      1.09 o
  -6   7   5      488.51      478.12      6.13 o
  -5   7   5       18.52       24.65      1.97 o
  -4   7   5      410.54      397.57      5.61 o
  -3   7   5       88.62       97.93      2.26 o
  -2   7   5       19.98       21.92      1.26 o
  -1   7   5      844.91      778.11      8.33 o
   0   7   5        3.37        4.65      1.68 o
   1   7   5      146.11      149.04      3.10 o
   2   7   5        0.19       -0.89      0.89 o
   3   7   5        4.96        5.60      1.38 o
   4   7   5      433.32      456.69      7.06 o
   5   7   5      158.42      148.89      4.41 o
   6   7   5       47.76       43.43      3.38 o
   7   7   5        0.06       -2.25      2.25 o
   8   7   5        7.74        4.98      3.17 o
   9   7   5        0.62        6.02      3.18 o
  10   7   5        0.84       -1.79      3.21 o
  11   7   5        1.81       -1.34      3.86 o
 -16   8   5        0.20        6.29      3.25 o
 -15   8   5        0.16       -0.41      2.68 o
 -14   8   5        9.02       11.04      2.81 o
 -13   8   5       48.92       58.11      3.86 o
 -12   8   5       34.89       37.13      3.15 o
 -11   8   5      127.25      130.42      4.13 o
 -10   8   5       27.93       21.71      1.89 o
  -9   8   5       84.59       77.95      2.69 o
  -8   8   5      167.84      146.43      3.22 o
  -7   8   5       48.90       55.38      2.03 o
  -6   8   5      975.44      970.14     10.44 o
  -5   8   5      353.67      344.24      5.27 o
  -4   8   5       17.74       16.82      1.41 o
  -3   8   5       46.69       41.32      1.76 o
  -2   8   5      173.43      175.42      3.30 o
  -1   8   5        4.00        3.69      0.91 o
   0   8   5      191.88      189.56      3.19 o
   1   8   5      164.19      155.66      3.31 o
   2   8   5       69.28       78.61      2.35 o
   3   8   5        1.87        3.07      1.29 o
   4   8   5       28.84       35.02      2.34 o
   5   8   5      264.32      249.77      6.67 o
   6   8   5       31.37       31.56      3.55 o
   7   8   5       51.56       43.34      4.20 o
   8   8   5        9.56        3.76      3.17 o
   9   8   5       32.54       27.45      4.47 o
  10   8   5        3.33       -1.69      3.46 o
  11   8   5        0.13       -3.13      3.13 o
 -16   9   5        0.43       -2.66      3.15 o
 -15   9   5        5.44        3.73      2.78 o
 -14   9   5        1.18       -1.29      2.44 o
 -13   9   5        0.50       -0.66      2.29 o
 -12   9   5       15.15       19.14      2.74 o
 -11   9   5       24.99       26.39      2.81 o
 -10   9   5       51.34       47.62      2.94 o
  -9   9   5        7.71        6.03      1.65 o
  -8   9   5        0.17        1.00      1.19 o
  -7   9   5        5.83        2.75      1.16 o
  -6   9   5        7.24        6.22      1.28 o
  -5   9   5      205.02      212.86      3.97 o
  -4   9   5      535.94      528.21      6.92 o
  -3   9   5       14.18       17.98      1.41 o
  -2   9   5      163.79      161.44      3.34 o
  -1   9   5       20.91       20.29      1.27 o
   0   9   5       79.45       67.32      1.98 o
   1   9   5       42.71       49.05      1.94 o
   2   9   5       28.26       16.18      1.39 o
   3   9   5       59.37       61.09      2.83 o
   4   9   5       84.18       75.16      3.66 o
   5   9   5        0.88       -1.78      1.78 o
   6   9   5      141.76      135.96      6.05 o
   7   9   5        0.73       -0.69      2.60 o
   8   9   5        3.46        0.23      2.84 o
   9   9   5        0.37        4.56      4.60 o
  10   9   5        1.17       -3.27      3.27 o
  11   9   5        1.44       -1.64      3.76 o
 -15  10   5       33.90       32.55      4.12 o
 -14  10   5        0.75       -1.30      2.48 o
 -13  10   5       19.96       18.55      2.97 o
 -12  10   5        4.27        4.22      2.36 o
 -11  10   5       70.48       64.65      4.56 o
 -10  10   5       21.20       22.96      2.86 o
  -9  10   5      153.11      152.14      4.06 o
  -8  10   5        5.59        6.14      1.78 o
  -7  10   5       30.36       32.88      1.84 o
  -6  10   5      213.57      229.51      4.26 o
  -5  10   5      158.76      152.50      3.35 o
  -4  10   5      299.20      284.87      4.59 o
  -3  10   5        1.46        1.66      1.08 o
  -2  10   5      328.84      320.78      4.79 o
  -1  10   5        1.56       -0.16      0.99 o
   0  10   5      234.13      244.01      4.12 o
   1  10   5        9.19       12.17      1.29 o
   2  10   5      302.23      317.97      7.52 o
   3  10   5       38.66       41.80      2.77 o
   4  10   5        3.36        3.15      1.80 o
   5  10   5       23.54       23.24      3.12 o
   6  10   5        6.83        5.01      2.64 o
   7  10   5        0.79       -2.48      2.48 o
   8  10   5        6.28        4.82      3.85 o
   9  10   5      138.04      160.17      9.52 o
  10  10   5       27.76       23.21      4.53 o
  11  10   5       16.77       29.50      9.13 o
 -15  11   5        0.11        5.72      4.11 o
 -14  11   5        0.04       -0.44      2.48 o
 -13  11   5        0.65       -2.20      2.29 o
 -12  11   5        1.86        0.48      2.18 o
 -11  11   5       12.49       12.82      2.46 o
 -10  11   5       30.92       30.89      2.74 o
  -9  11   5        0.06        5.22      1.89 o
  -8  11   5       75.57       63.24      3.00 o
  -7  11   5        4.01        2.91      1.38 o
  -6  11   5        0.62       -1.11      1.21 o
  -5  11   5       22.93       30.43      1.58 o
  -4  11   5       38.35       33.97      1.60 o
  -3  11   5      805.38      783.94      8.62 o
  -2  11   5      330.47      326.65      4.95 o
  -1  11   5      336.42      329.78      5.35 o
   0  11   5       20.56       24.35      1.96 o
   1  11   5        3.00        1.76      1.21 o
   2  11   5        9.78        2.23      1.32 o
   3  11   5      101.23      112.66      4.24 o
   4  11   5       58.86       54.54      3.26 o
   5  11   5        2.16       -1.51      3.74 o
   6  11   5       10.15        9.93      2.93 o
   7  11   5        0.21       -2.48      2.48 o
   8  11   5        3.55        5.07      3.09 o
   9  11   5       10.47       13.31      3.70 o
  10  11   5       11.22        7.52      4.12 o
 -15  12   5        0.02       -2.49      2.94 o
 -14  12   5       12.46        9.42      3.31 o
 -13  12   5        0.47       -2.34      2.34 o
 -12  12   5        2.92        1.11      2.48 o
 -11  12   5       20.76       22.30      2.72 o
 -10  12   5        5.05        0.94      1.89 o
  -9  12   5      121.15      127.39      7.12 o
  -8  12   5       13.00       14.82      2.06 o
  -7  12   5      350.97      328.78      5.31 o
  -6  12   5      422.94      399.50      5.67 o
  -5  12   5      973.41      986.51     12.02 o
  -4  12   5      349.20      351.72      4.87 o
  -3  12   5       78.74       77.79      2.47 o
  -2  12   5       95.14       95.26      3.01 o
  -1  12   5      196.48      189.76      4.17 o
   0  12   5      121.18      111.41      3.56 o
   1  12   5       78.88       72.93      3.09 o
   2  12   5       73.77       74.43      3.79 o
   3  12   5       35.69       31.71      2.58 o
   4  12   5      135.43      149.05      5.00 o
   5  12   5        0.16       -2.00      2.06 o
   6  12   5       39.53       36.30      3.99 o
   7  12   5       14.05        9.89      5.06 o
   8  12   5       39.87       47.76      4.67 o
   9  12   5        0.55       -1.86      3.13 o
  10  12   5        9.89       11.73      4.22 o
 -14  13   5       13.86       17.90      4.30 o
 -13  13   5       12.32       13.98      3.23 o
 -12  13   5       12.24       11.78      2.57 o
 -11  13   5        0.24       -0.54      2.07 o
 -10  13   5       20.37       24.71      2.63 o
  -9  13   5       10.55        8.31      2.10 o
  -8  13   5      255.88      262.24      5.82 o
  -7  13   5        6.85        6.73      2.46 o
  -6  13   5      277.10      310.51      6.55 o
  -5  13   5      392.10      402.11      7.57 o
  -4  13   5      872.30      848.30     19.38 o
  -3  13   5      647.72      673.70     10.68 o
  -2  13   5       77.68       72.08      2.73 o
  -1  13   5      431.55      434.53      6.97 o
   0  13   5      831.67      815.83     12.41 o
   1  13   5        8.69        5.93      2.24 o
   2  13   5       41.66       41.48      3.10 o
   3  13   5       13.71       18.15      2.53 o
   4  13   5       40.89       33.72      3.28 o
   5  13   5       12.83        2.85      2.50 o
   6  13   5        2.64        5.60      2.83 o
   7  13   5        0.87       -1.62      2.70 o
   8  13   5        0.00       -0.77      2.99 o
   9  13   5        1.05        2.85      4.00 o
  10  13   5        6.08        4.25      6.06 o
 -14  14   5       13.20       14.66      6.28 o
 -13  14   5        4.35        2.90      3.45 o
 -12  14   5        7.18        8.30      2.95 o
 -11  14   5        0.01        1.16      2.42 o
 -10  14   5        8.84        5.69      2.46 o
  -9  14   5       14.80        7.98      2.42 o
  -8  14   5       65.58       62.70      3.54 o
  -7  14   5      181.67      172.71      5.10 o
  -6  14   5      133.76      139.28      4.26 o
  -5  14   5      427.12      438.62     13.37 o
  -4  14   5      511.21      524.36      9.14 o
  -3  14   5      699.54      704.14     11.17 o
  -2  14   5       14.13       17.50      2.10 o
  -1  14   5      100.92      104.54      3.75 o
   0  14   5      180.95      164.00      5.23 o
   1  14   5      183.41      166.42      6.90 o
   2  14   5        0.03       -1.41      1.41 o
   3  14   5       92.56       93.26      4.62 o
   4  14   5       16.37       23.58      4.51 o
   5  14   5       22.01       24.22      3.16 o
   6  14   5        2.35       -0.88      2.50 o
   7  14   5        1.30        1.19      4.34 o
   8  14   5       18.26       19.68      4.44 o
   9  14   5        3.11        2.18      6.92 o
 -14  15   5        0.31        2.65      3.73 o
 -13  15   5       42.44       40.16      4.86 o
 -12  15   5        6.76       10.01      3.50 o
 -11  15   5       34.22       39.15      3.70 o
 -10  15   5       21.74       25.61      3.10 o
  -9  15   5        1.82       -0.59      2.02 o
  -8  15   5        1.08       -1.32      2.09 o
  -7  15   5       41.99       48.78      3.09 o
  -6  15   5       66.33       51.89      3.67 o
  -5  15   5       28.34       27.17      2.37 o
  -4  15   5      109.43      110.01      3.94 o
  -3  15   5       54.97       46.31      2.73 o
  -2  15   5       32.45       32.46      2.46 o
  -1  15   5      228.66      213.15      7.41 o
   0  15   5      680.38      663.84     12.32 o
   1  15   5        5.30        2.42      1.81 o
   2  15   5       58.85       50.30      3.15 o
   3  15   5        5.14        3.95      2.75 o
   4  15   5       12.41        8.08      3.64 o
   5  15   5       20.86       19.25      3.53 o
   6  15   5       41.55       41.06      4.74 o
   7  15   5        3.98        0.04      3.34 o
   8  15   5       25.01       34.19      7.52 o
   9  15   5        0.99        1.41      4.12 o
 -13  16   5        0.35       -0.04      5.04 o
 -12  16   5       21.53       22.01      4.10 o
 -11  16   5        1.58       -1.53      3.52 o
 -10  16   5       10.99       10.92      2.67 o
  -9  16   5        2.24        0.57      2.22 o
  -8  16   5        0.02       -0.98      2.00 o
  -7  16   5       17.51       16.77      3.01 o
  -6  16   5      179.90      183.46      6.19 o
  -5  16   5      154.58      158.39      5.64 o
  -4  16   5       72.40       79.08      3.56 o
  -3  16   5       19.34       16.93      2.14 o
  -2  16   5        2.32        1.24      1.86 o
  -1  16   5       56.84       55.67      3.44 o
   0  16   5        2.45       10.86      4.74 o
   1  16   5        2.62       -0.85      2.42 o
   2  16   5        0.41       -0.56      1.75 o
   3  16   5        0.00       -1.72      2.11 o
   4  16   5       91.36       89.06      5.50 o
   5  16   5        6.75        1.91      4.45 o
   6  16   5        1.87        6.10      3.29 o
   7  16   5        0.17        3.86      4.15 o
   8  16   5        0.23       -2.79      3.96 o
 -13  17   5        1.62        4.71      3.70 o
 -12  17   5        8.95       11.45      4.30 o
 -11  17   5       30.24       35.43      4.43 o
 -10  17   5        0.11       -1.30      2.40 o
  -9  17   5        5.77        0.86      2.24 o
  -8  17   5        0.54       -3.07      3.07 o
  -7  17   5       24.83       33.48      3.47 o
  -6  17   5        3.45        1.32      2.34 o
  -5  17   5       14.99       15.36      2.68 o
  -4  17   5       13.18       10.62      2.03 o
  -3  17   5       15.66       13.82      4.21 o
  -2  17   5        0.11       -1.62      1.62 o
  -1  17   5        2.98        2.11      4.35 o
   0  17   5        0.36       -1.33      1.75 o
   1  17   5        7.64        7.85      2.12 o
   2  17   5        2.50        4.68      2.32 o
   3  17   5        8.69        4.14      2.49 o
   4  17   5       10.05       10.38      2.97 o
   5  17   5       15.75       20.05      4.35 o
   6  17   5        2.81       -0.84      3.41 o
   7  17   5        6.99        9.71      3.68 o
   8  17   5        1.09        5.09      3.91 o
 -12  18   5        1.28        2.92      3.39 o
 -11  18   5        2.56        4.66      3.27 o
 -10  18   5        1.94        5.66      5.62 o
  -9  18   5       44.76       49.47      3.68 o
  -8  18   5       14.48       18.31      2.76 o
  -7  18   5        0.33        3.72      2.98 o
  -6  18   5       83.84       85.42      4.59 o
  -5  18   5       33.95       34.42      3.32 o
  -4  18   5       38.03       40.63      3.20 o
  -3  18   5       95.19       93.07      4.44 o
  -2  18   5        7.02        5.47      2.14 o
  -1  18   5      189.25      187.75      5.80 o
   0  18   5       46.43       47.02      4.30 o
   1  18   5       14.51       12.74      2.39 o
   2  18   5       11.84        6.71      2.57 o
   3  18   5       34.70       35.66      3.70 o
   4  18   5        7.67        8.45      3.00 o
   5  18   5       91.35       91.55      5.91 o
   6  18   5        4.61        7.78      3.43 o
   7  18   5        9.52       13.27      4.11 o
 -12  19   5        7.98        4.15      3.59 o
 -11  19   5       10.76        4.46      4.21 o
 -10  19   5        4.42        3.35      3.18 o
  -9  19   5        1.30        0.00      3.33 o
  -8  19   5        1.66        2.11      2.36 o
  -7  19   5       48.12       55.20      4.21 o
  -6  19   5      125.75      108.52      5.24 o
  -5  19   5      222.40      225.43      7.00 o
  -4  19   5       13.67       15.38      2.59 o
  -3  19   5       18.98       18.46      2.57 o
  -2  19   5       87.08       83.51      5.96 o
  -1  19   5        9.80        8.17      2.60 o
   0  19   5       14.86        9.25      2.24 o
   1  19   5       11.82        9.85      2.34 o
   2  19   5       36.23       34.21      3.53 o
   3  19   5       38.92       34.65      5.99 o
   4  19   5        6.29       15.12      5.34 o
   5  19   5        6.36       -1.32      4.29 o
   6  19   5       10.67        9.57      5.46 o
   7  19   5        2.20       -0.26      5.23 o
 -11  20   5       29.61       37.01      6.94 o
 -10  20   5       12.77       14.10      3.66 o
  -9  20   5       26.39       28.36      4.00 o
  -8  20   5       47.92       54.93      4.52 o
  -7  20   5       34.73       49.95      4.18 o
  -6  20   5        8.94       11.60      2.39 o
  -5  20   5       35.88       41.20      3.61 o
  -4  20   5       37.33       34.10      3.21 o
  -3  20   5        3.19        5.22      2.17 o
  -2  20   5        0.09       -1.64      1.89 o
  -1  20   5        2.38       -0.32      1.96 o
   0  20   5        2.74        2.38      2.10 o
   1  20   5       11.10        6.95      3.76 o
   2  20   5        8.18       12.19      4.61 o
   3  20   5        6.39       13.80      4.96 o
   4  20   5        1.90        7.37      4.87 o
   5  20   5        0.41       -1.15      4.40 o
   6  20   5        0.06       -0.70      4.82 o
 -10  21   5        1.19        9.49      4.93 o
  -9  21   5       17.39       10.05      4.83 o
  -8  21   5       39.13       51.46      6.22 o
  -7  21   5        0.04        3.32      2.84 o
  -6  21   5       74.53       84.55      4.02 o
  -5  21   5       14.86        6.97      2.60 o
  -4  21   5       10.31       20.36      3.35 o
  -3  21   5        4.55        5.41      3.01 o
  -2  21   5        1.35       -1.79      1.98 o
  -1  21   5       15.08        7.36      2.57 o
   0  21   5       19.25       17.71      3.82 o
   1  21   5        4.28        2.92      3.82 o
   2  21   5        1.23       -1.12      4.05 o
   3  21   5       13.53       16.12      5.23 o
   4  21   5        1.17        6.28      4.70 o
   5  21   5        4.51       14.77      5.64 o
  -9  22   5        0.06       -0.94      4.29 o
  -8  22   5        5.80        4.32      4.39 o
  -7  22   5        2.56        6.09      4.31 o
  -6  22   5       15.56        8.90      5.04 o
  -5  22   5       42.38       52.69      5.15 o
  -4  22   5        1.36       -0.68      5.49 o
  -3  22   5       21.99       31.70      6.70 o
  -2  22   5        6.60        8.61      3.49 o
  -1  22   5       12.00       10.03      3.49 o
   0  22   5        0.04        2.78      3.25 o
   1  22   5       14.19       21.67      5.11 o
   2  22   5        2.80        1.79      4.35 o
   3  22   5       21.29       23.34      5.76 o
   4  22   5        2.03        9.40      5.29 o
  -8  23   5        0.14       -0.06      4.13 o
  -7  23   5       16.03       14.75      4.76 o
  -6  23   5        3.29       -1.17      3.44 o
  -5  23   5        9.41       13.65      4.05 o
  -4  23   5       16.24       19.74      3.13 o
  -3  23   5       18.57       16.73      3.22 o
  -2  23   5        0.87       -0.28      2.85 o
  -1  23   5        3.48        3.40      4.14 o
   0  23   5        0.01        2.26      3.30 o
   1  23   5        3.54        7.84      4.55 o
   2  23   5        3.14        3.58      4.46 o
   3  23   5        1.12        6.05      4.76 o
  -7  24   5        1.91        0.61      3.90 o
  -6  24   5        6.57        2.59      8.02 o
  -5  24   5       12.03       16.27      8.88 o
  -4  24   5        1.52        5.93      3.60 o
  -3  24   5        3.56        6.55      6.67 o
  -2  24   5        0.25       -2.64      3.54 o
  -1  24   5        2.06        2.02      3.79 o
   0  24   5        9.98       10.94      3.95 o
   1  24   5       44.77       53.03      7.05 o
   2  24   5        7.46        8.69      5.05 o
  -5  25   5       10.00        2.61      3.82 o
  -4  25   5        2.40        7.93      7.46 o
  -3  25   5        1.56       -1.12      7.19 o
  -2  25   5        4.65        7.55      7.16 o
  -1  25   5        3.82        6.87      5.78 o
   0  25   5       72.53       62.84      7.25 o
 -16   0   6        6.58        5.17      3.58 o
 -15   0   6        6.87        1.68      4.08 o
 -14   0   6        7.92       -0.27      4.71 o
 -13   0   6       96.31       94.35      6.84 o
 -12   0   6      377.03      379.50     10.15 o
 -11   0   6      113.49      121.30      8.42 o
 -10   0   6      167.95      163.37      6.19 o
  -9   0   6        2.63        1.46      1.87 o
  -8   0   6        1.32       -0.21      1.35 o
  -7   0   6      152.22      141.26      5.04 o
  -6   0   6      160.87      170.25      5.38 o
  -5   0   6     1368.11     1296.54     27.57 o
  -4   0   6      624.05      632.94     18.09 o
  -3   0   6      630.60      654.95     17.44 o
  -2   0   6      156.11      213.86      8.30 o
  -1   0   6      602.78      627.84     19.28 o
   0   0   6        0.40        2.14      1.98 o
   1   0   6      347.45      327.14      9.29 o
   2   0   6      193.90      198.72      7.50 o
   3   0   6      330.10      342.27     10.44 o
   4   0   6      419.44      418.88     11.93 o
   5   0   6       48.92       50.85      6.20 o
   6   0   6        7.34       12.05      3.54 o
   7   0   6       16.55       20.50      4.24 o
   8   0   6        0.12        0.24      4.42 o
   9   0   6       30.36       25.43      5.00 o
  10   0   6        2.68        5.78      6.69 o
  11   0   6       43.92       62.43     11.77 o
 -16   1   6        1.57       -2.42      2.42 o
 -15   1   6        2.50        4.96      2.55 o
 -14   1   6        0.00        1.83      2.59 o
 -13   1   6        0.03        3.74      2.59 o
 -12   1   6      130.11      149.02      4.98 o
 -11   1   6      139.58      141.63      4.21 o
 -10   1   6      238.39      236.91      5.13 o
  -9   1   6       49.55       43.31      2.18 o
  -8   1   6      213.25      211.11      4.46 o
  -7   1   6       11.09       12.32      1.62 o
  -6   1   6      634.19      633.18      7.68 o
  -5   1   6       28.96       44.01      2.55 o
  -4   1   6      112.28       95.70      4.09 o
  -3   1   6       22.82       24.08      1.92 o
  -2   1   6      190.78      161.00      4.20 o
  -1   1   6      154.16      176.20      4.47 o
   0   1   6       69.28       81.07      3.11 o
   1   1   6       63.97       74.18      3.19 o
   2   1   6        0.53        0.12      1.59 o
   3   1   6      144.27      147.70      4.36 o
   4   1   6      172.89      185.30      5.52 o
   5   1   6       52.95       43.94      3.27 o
   6   1   6       12.24        8.50      2.44 o
   7   1   6        1.63       -0.05      2.36 o
   8   1   6        1.34       -0.28      2.49 o
   9   1   6       19.18       15.14      3.35 o
  10   1   6       62.31       63.78      5.84 o
  11   1   6        0.01       -0.75      5.14 o
 -16   2   6        0.23       -0.76      2.96 o
 -15   2   6        2.74        2.37      2.47 o
 -14   2   6        3.29        3.72      2.40 o
 -13   2   6        8.39        9.87      2.88 o
 -12   2   6        1.38       -0.79      1.97 o
 -11   2   6        0.13       -0.49      1.62 o
 -10   2   6        0.23        2.28      1.29 o
  -9   2   6      716.82      718.50      8.77 o
  -8   2   6       55.93       63.42      2.58 o
  -7   2   6       30.40       29.40      2.44 o
  -6   2   6      752.03      760.59      9.53 o
  -5   2   6        2.58        6.37      1.48 o
  -4   2   6      719.06      728.53      9.71 o
  -3   2   6       37.45       34.66      2.20 o
  -2   2   6        0.42       -0.41      1.27 o
  -1   2   6       35.13       31.81      2.15 o
   0   2   6      157.75      148.86      4.15 o
   1   2   6      150.31      132.73      4.08 o
   2   2   6      102.48       90.99      4.46 o
   3   2   6      411.38      444.68      9.33 o
   4   2   6      148.59      147.25      5.03 o
   5   2   6      153.64      159.91      4.84 o
   6   2   6        5.61        6.26      2.33 o
   7   2   6       39.74       42.89      3.63 o
   8   2   6       13.66        8.14      3.34 o
   9   2   6       14.12        9.09      3.74 o
  10   2   6        5.32        3.72      3.77 o
  11   2   6        1.50       -5.91      8.82 o
 -16   3   6        6.90       13.65      3.60 o
 -15   3   6       38.52       44.13      4.32 o
 -14   3   6       25.04       29.14      3.31 o
 -13   3   6      104.23       95.53      3.98 o
 -12   3   6       65.24       69.86      3.66 o
 -11   3   6        1.82        3.93      1.98 o
 -10   3   6       30.45       30.51      1.91 o
  -9   3   6        2.31        2.73      1.23 o
  -8   3   6       40.34       37.00      2.16 o
  -7   3   6        7.58       11.17      1.57 o
  -6   3   6       22.93       23.02      1.23 o
  -5   3   6       16.30       25.60      1.83 o
  -4   3   6       80.52       74.60      2.75 o
  -3   3   6      347.94      374.42      6.77 o
  -2   3   6      195.98      219.59      4.90 o
  -1   3   6      158.43      172.57      4.36 o
   0   3   6        4.38        8.91      1.61 o
   1   3   6      380.23      365.38      7.06 o
   2   3   6      463.13      464.43      8.50 o
   3   3   6     1001.19      988.91     12.33 o
   4   3   6      302.04      310.11      6.25 o
   5   3   6      395.08      401.72      7.76 o
   6   3   6      123.62      121.89      7.01 o
   7   3   6        0.49       -2.09      2.09 o
   8   3   6       19.33       19.24      5.08 o
   9   3   6        1.41       -3.16      3.16 o
  10   3   6        0.08       -2.87      3.94 o
  11   3   6        3.97        0.43      3.86 o
 -16   4   6       10.43       12.68      3.45 o
 -15   4   6       83.89       85.89      7.81 o
 -14   4   6       38.20       49.85      4.20 o
 -13   4   6        2.02        0.56      2.02 o
 -12   4   6       38.53       48.56      2.95 o
 -11   4   6       43.10       45.76      2.97 o
 -10   4   6       35.26       30.82      1.96 o
  -9   4   6        9.82        9.96      1.44 o
  -8   4   6       59.07       51.45      2.44 o
  -7   4   6       14.31       11.33      1.81 o
  -6   4   6      102.07      116.12      2.46 o
  -5   4   6       33.30       25.59      1.51 o
  -4   4   6       88.20       93.19      2.50 o
  -3   4   6       30.39       33.12      1.62 o
  -2   4   6        2.82        3.81      1.23 o
  -1   4   6       15.74       17.93      1.59 o
   0   4   6       63.88       62.95      3.21 o
   1   4   6       49.18       50.07      2.42 o
   2   4   6        9.09        6.44      1.16 o
   3   4   6      305.10      306.38      6.22 o
   4   4   6       64.33       63.77      4.25 o
   5   4   6       23.48       25.12      3.26 o
   6   4   6       32.24       37.07      3.25 o
   7   4   6       42.25       43.46      3.60 o
   8   4   6       20.55       15.04      3.71 o
   9   4   6        0.30       -2.97      2.97 o
  10   4   6        0.02       -3.39      3.39 o
  11   4   6        0.00       -0.41      5.06 o
 -16   5   6        0.62       -1.06      2.96 o
 -15   5   6        1.06        1.08      2.95 o
 -14   5   6        2.00        0.48      2.70 o
 -13   5   6        4.31        4.88      2.15 o
 -12   5   6        3.12        6.63      2.01 o
 -11   5   6       19.36       19.19      3.09 o
 -10   5   6        9.76       13.15      1.73 o
  -9   5   6        0.37        0.64      1.49 o
  -8   5   6       40.54       35.39      2.18 o
  -7   5   6      308.82      310.13      5.32 o
  -6   5   6       92.79      116.93      3.34 o
  -5   5   6       10.69       10.84      1.13 o
  -4   5   6      129.02      133.95      2.95 o
  -3   5   6      142.53      138.31      3.03 o
  -2   5   6       13.76       11.41      1.58 o
  -1   5   6      314.29      348.00      5.85 o
   0   5   6      185.85      189.49      4.17 o
   1   5   6       36.58       44.45      1.91 o
   2   5   6        0.04       -1.16      1.64 o
   3   5   6       27.98       24.49      2.16 o
   4   5   6      312.98      313.93      6.53 o
   5   5   6      255.46      245.17      5.94 o
   6   5   6        0.54        0.51      2.18 o
   7   5   6      131.08      123.30      6.40 o
   8   5   6        0.02        2.03      3.50 o
   9   5   6       32.45       37.01      4.90 o
  10   5   6       21.42       17.34      4.48 o
 -16   6   6        0.10       -1.89      2.85 o
 -15   6   6       21.38       17.90      3.59 o
 -14   6   6       85.17       97.28      4.79 o
 -13   6   6       24.83       20.10      2.97 o
 -12   6   6        1.62        0.29      1.88 o
 -11   6   6       47.88       40.30      2.64 o
 -10   6   6       46.27       40.69      2.17 o
  -9   6   6        4.19        2.86      1.55 o
  -8   6   6       20.54       22.52      1.95 o
  -7   6   6       29.57       27.24      2.07 o
  -6   6   6       11.54       15.98      1.72 o
  -5   6   6        4.80        7.31      1.08 o
  -4   6   6      103.02       83.61      3.26 o
  -3   6   6      114.09      117.14      2.84 o
  -2   6   6        6.63        4.41      1.40 o
  -1   6   6      156.38      154.12      3.27 o
   0   6   6        4.42        5.96      1.17 o
   1   6   6       67.83       71.49      2.36 o
   2   6   6       93.70      108.46      2.83 o
   3   6   6       37.69       33.74      2.37 o
   4   6   6      344.68      337.36      6.75 o
   5   6   6       56.79       56.24      3.59 o
   6   6   6      275.67      291.59      9.04 o
   7   6   6        1.79        3.04      3.17 o
   8   6   6        8.41       11.16      3.58 o
   9   6   6        9.01       10.96      3.85 o
  10   6   6        9.96       10.34      4.05 o
 -16   7   6        0.11        1.48      3.07 o
 -15   7   6       36.82       37.80      4.24 o
 -14   7   6        0.51       -1.22      3.21 o
 -13   7   6       94.92      103.80      4.70 o
 -12   7   6        1.44       -0.51      2.15 o
 -11   7   6       24.34       28.52      2.46 o
 -10   7   6        4.74        5.60      1.54 o
  -9   7   6       77.79       65.24      3.95 o
  -8   7   6        0.03        0.73      1.24 o
  -7   7   6       40.43       48.52      2.33 o
  -6   7   6        2.55        2.05      1.28 o
  -5   7   6       11.65       12.08      1.47 o
  -4   7   6      106.09       99.35      3.05 o
  -3   7   6      401.17      375.44      5.37 o
  -2   7   6        8.96       12.31      1.14 o
  -1   7   6      287.53      277.46      4.61 o
   0   7   6       82.76       84.65      2.53 o
   1   7   6      124.83      138.63      3.22 o
   2   7   6      128.23      157.40      3.45 o
   3   7   6       77.06       68.15      3.04 o
   4   7   6      258.93      279.88      6.07 o
   5   7   6       72.50       63.97      4.55 o
   6   7   6      132.13      124.42     11.84 o
   7   7   6        1.74       -1.64      2.82 o
   8   7   6       19.98       26.36      4.28 o
   9   7   6      143.68      156.92      7.75 o
  10   7   6        2.56        1.05      3.77 o
 -16   8   6        0.70       -2.89      2.89 o
 -15   8   6       16.11        7.39      3.23 o
 -14   8   6        0.08        0.89      2.44 o
 -13   8   6      133.85      138.60      5.36 o
 -12   8   6       10.48       10.59      3.56 o
 -11   8   6      163.52      168.83      5.19 o
 -10   8   6        2.43        1.71      1.45 o
  -9   8   6      121.71      108.68      5.52 o
  -8   8   6       31.00       21.13      1.83 o
  -7   8   6      384.72      347.40      5.34 o
  -6   8   6       35.35       37.40      2.03 o
  -5   8   6       27.15       24.45      1.79 o
  -4   8   6        0.28        0.75      1.15 o
  -3   8   6       98.68       85.35      2.35 o
  -2   8   6       29.73       28.08      1.52 o
  -1   8   6        6.19        8.40      1.08 o
   0   8   6      168.09      165.17      3.50 o
   1   8   6       32.97       47.83      2.58 o
   2   8   6       27.77       32.13      1.75 o
   3   8   6       77.95       83.02      3.30 o
   4   8   6       81.24       66.25      4.89 o
   5   8   6       38.90       36.65      3.89 o
   6   8   6       13.22       12.98      3.25 o
   7   8   6        7.10        4.84      2.98 o
   8   8   6        3.06        7.84      3.45 o
   9   8   6      157.61      157.97      7.74 o
  10   8   6        0.17       -2.27      5.80 o
 -16   9   6        7.45        9.27      3.66 o
 -15   9   6        0.11       -0.80      3.02 o
 -14   9   6       32.53       32.46      3.82 o
 -13   9   6       12.95       12.59      2.86 o
 -12   9   6        5.43        0.56      2.20 o
 -11   9   6       39.85       37.96      3.05 o
 -10   9   6      262.14      258.96      6.65 o
  -9   9   6       19.63       16.68      2.28 o
  -8   9   6      301.07      280.33      5.27 o
  -7   9   6       73.20       77.41      2.58 o
  -6   9   6       69.88       57.17      2.39 o
  -5   9   6        0.97        2.86      1.29 o
  -4   9   6      131.71      138.87      3.34 o
  -3   9   6      658.66      616.29      7.35 o
  -2   9   6      402.78      398.15      5.39 o
  -1   9   6       65.13       59.37      2.01 o
   0   9   6       12.97       11.77      1.17 o
   1   9   6      115.74      126.16      3.12 o
   2   9   6       22.17       31.06      2.55 o
   3   9   6      208.40      190.94      5.68 o
   4   9   6       39.19       34.33      3.05 o
   5   9   6        2.08        2.91      2.82 o
   6   9   6        2.42        1.46      2.64 o
   7   9   6        0.58       -0.73      2.86 o
   8   9   6       80.75      105.76      6.41 o
   9   9   6        0.32        1.24      3.54 o
  10   9   6       57.80       66.88      7.18 o
 -15  10   6        0.33       -1.14      2.96 o
 -14  10   6        4.05        0.02      2.59 o
 -13  10   6        8.67        7.44      2.70 o
 -12  10   6        0.84        1.93      2.32 o
 -11  10   6        5.12        5.08      2.25 o
 -10  10   6      110.27      103.09      4.12 o
  -9  10   6        0.20        2.32      1.79 o
  -8  10   6       81.39       65.13      3.12 o
  -7  10   6       23.65       19.02      1.80 o
  -6  10   6       77.60       78.27      2.75 o
  -5  10   6       34.69       31.10      1.94 o
  -4  10   6       30.59       28.97      1.84 o
  -3  10   6      307.18      292.93      4.86 o
  -2  10   6        0.92        0.02      1.47 o
  -1  10   6      239.17      244.56      3.99 o
   0  10   6      111.53      120.71      3.05 o
   1  10   6       30.42       21.44      2.36 o
   2  10   6        1.67        3.32      1.67 o
   3  10   6       42.98       30.48      3.16 o
   4  10   6       32.71       28.52      3.51 o
   5  10   6       17.44       14.27      3.13 o
   6  10   6        9.01        9.96      3.13 o
   7  10   6        0.08       -0.98      2.93 o
   8  10   6       16.48       19.20      4.06 o
   9  10   6        0.01       -0.81      3.63 o
  10  10   6        8.64       12.39      5.37 o
 -15  11   6        0.13        0.97      3.05 o
 -14  11   6        5.88        3.11      2.71 o
 -13  11   6        8.16        6.70      2.69 o
 -12  11   6      111.68      117.74      4.86 o
 -11  11   6        7.39       10.70      2.51 o
 -10  11   6      129.81      127.68      4.54 o
  -9  11   6       23.66       21.10      2.41 o
  -8  11   6        0.14       -1.45      1.78 o
  -7  11   6       13.10       12.07      1.94 o
  -6  11   6      123.82      115.74      3.28 o
  -5  11   6       17.72       18.02      1.72 o
  -4  11   6      885.38      844.46     10.22 o
  -3  11   6        1.53        0.34      1.25 o
  -2  11   6      144.58      134.40      3.52 o
  -1  11   6       48.52       44.57      2.29 o
   0  11   6       21.50       22.18      1.86 o
   1  11   6       16.70       10.42      1.64 o
   2  11   6      214.87      196.00      5.52 o
   3  11   6       49.67       57.19      3.43 o
   4  11   6        0.70        3.14      3.03 o
   5  11   6       15.01       13.52      3.75 o
   6  11   6        6.48        7.13      2.98 o
   7  11   6       88.35       90.13      8.51 o
   8  11   6       20.25       22.00      4.28 o
   9  11   6       17.62       26.88      4.73 o
 -15  12   6        6.92       -1.35      3.06 o
 -14  12   6        5.66       -0.17      3.12 o
 -13  12   6        2.71        1.93      2.45 o
 -12  12   6        0.53       -1.10      2.34 o
 -11  12   6       19.73       20.41      2.76 o
 -10  12   6       17.80       12.27      2.34 o
  -9  12   6        0.09        0.08      1.95 o
  -8  12   6       18.48       17.73      2.20 o
  -7  12   6       10.34       13.84      3.43 o
  -6  12   6       25.46       30.33      2.53 o
  -5  12   6      413.12      403.54      7.69 o
  -4  12   6        7.74        7.29      1.56 o
  -3  12   6        1.25       -0.86      1.59 o
  -2  12   6      108.00      103.50      3.74 o
  -1  12   6      102.26      102.94      3.72 o
   0  12   6        0.42       -1.04      1.39 o
   1  12   6        1.92       -0.43      1.27 o
   2  12   6       28.29       31.28      2.68 o
   3  12   6        9.98       10.39      2.27 o
   4  12   6      152.28      144.40      6.05 o
   5  12   6        0.22       -1.74      2.47 o
   6  12   6       53.88       55.59      4.94 o
   7  12   6        3.54       -0.22      2.99 o
   8  12   6        0.00        1.76      3.39 o
   9  12   6       36.31       46.58      5.59 o
 -14  13   6        1.10        2.80      3.72 o
 -13  13   6       23.70       29.13      4.88 o
 -12  13   6       15.22       14.72      3.22 o
 -11  13   6        5.21        2.85      2.25 o
 -10  13   6       76.74       77.51      3.71 o
  -9  13   6        9.12       12.20      2.54 o
  -8  13   6      120.55      100.56      3.82 o
  -7  13   6      224.80      230.98      7.49 o
  -6  13   6       45.38       46.79      6.09 o
  -5  13   6       41.43       48.12      3.73 o
  -4  13   6       11.65        8.13      2.14 o
  -3  13   6       13.73       10.70      2.31 o
  -2  13   6        2.58        2.14      1.61 o
  -1  13   6       21.83       21.58      2.18 o
   0  13   6      159.71      154.97      4.51 o
   1  13   6       31.85       27.08      2.33 o
   2  13   6       68.07       56.37      3.70 o
   3  13   6       20.57       24.74      3.10 o
   4  13   6        0.05       -0.39      2.47 o
   5  13   6       10.51        2.89      2.73 o
   6  13   6        2.52        1.22      2.84 o
   7  13   6       13.70       16.56      4.15 o
   8  13   6        1.23        2.73      3.44 o
   9  13   6        7.78       11.74      4.22 o
 -14  14   6        8.29        2.14      4.23 o
 -13  14   6        0.01        1.20      3.43 o
 -12  14   6       42.32       50.19      5.72 o
 -11  14   6       70.69       62.76      4.24 o
 -10  14   6        1.30       -1.62      2.39 o
  -9  14   6        7.44        2.78      2.28 o
  -8  14   6        4.01        6.10      2.17 o
  -7  14   6       20.20       19.99      2.51 o
  -6  14   6       14.25       16.50      2.77 o
  -5  14   6       50.14       47.13      3.49 o
  -4  14   6        1.19        2.91      2.03 o
  -3  14   6       23.37       24.88      2.73 o
  -2  14   6      196.34      196.49      6.05 o
  -1  14   6      276.07      263.36      6.98 o
   0  14   6        9.01        7.13      2.16 o
   1  14   6       23.36       20.93      2.54 o
   2  14   6        7.49        3.27      2.71 o
   3  14   6       22.49       28.40      3.17 o
   4  14   6        4.41        6.11      2.64 o
   5  14   6        0.00       -1.21      2.35 o
   6  14   6        2.45        5.36      3.19 o
   7  14   6       11.36        5.07      4.02 o
   8  14   6       15.42       10.63      4.66 o
 -14  15   6        5.92        4.03      5.37 o
 -13  15   6       10.36        3.56      3.61 o
 -12  15   6        0.54       -1.56      4.46 o
 -11  15   6       10.54        8.41      2.81 o
 -10  15   6       10.14       10.13      3.14 o
  -9  15   6       40.01       35.86      3.26 o
  -8  15   6       19.46       21.60      2.80 o
  -7  15   6      291.43      293.00      6.98 o
  -6  15   6       74.00       69.61      4.21 o
  -5  15   6      131.95      127.25      5.25 o
  -4  15   6       39.06       34.95      3.10 o
  -3  15   6        0.27       -1.20      1.91 o
  -2  15   6       83.59       81.49      4.16 o
  -1  15   6        1.36        3.45      1.98 o
   0  15   6       15.66       20.75      4.41 o
   1  15   6       42.75       41.88      3.17 o
   2  15   6        2.46        6.06      2.63 o
   3  15   6       16.39       19.59      3.35 o
   4  15   6       48.04       46.43      4.65 o
   5  15   6       21.58       20.36      4.54 o
   6  15   6        8.27        9.44      3.91 o
   7  15   6        4.36       10.87      4.30 o
   8  15   6        9.95       14.14      4.88 o
 -13  16   6        1.80       -1.37      3.36 o
 -12  16   6        0.01       -3.18      5.57 o
 -11  16   6       26.07       20.73      3.99 o
 -10  16   6        0.58       -2.18      2.18 o
  -9  16   6       55.06       61.12      3.91 o
  -8  16   6       20.72       25.90      2.98 o
  -7  16   6       58.33       66.16      3.66 o
  -6  16   6        1.79        4.92      2.72 o
  -5  16   6        7.24        2.58      2.25 o
  -4  16   6        3.37        3.80      2.16 o
  -3  16   6        9.60        6.34      2.00 o
  -2  16   6        0.26       -0.79      1.99 o
  -1  16   6      132.74      145.99      5.39 o
   0  16   6       16.12       11.59      2.68 o
   1  16   6       36.13       35.03      3.11 o
   2  16   6        3.99        1.41      2.58 o
   3  16   6        4.27        2.75      3.35 o
   4  16   6       64.36       68.50      5.68 o
   5  16   6        5.25        1.27      3.06 o
   6  16   6        1.35        3.60      3.40 o
   7  16   6        8.94        9.03      4.40 o
 -13  17   6       19.55       31.94      4.81 o
 -12  17   6        6.08       10.83      3.80 o
 -11  17   6        2.61        1.44      4.13 o
 -10  17   6        0.41        1.14      3.37 o
  -9  17   6       18.47       22.56      3.14 o
  -8  17   6        0.81       -1.02      2.25 o
  -7  17   6        2.45        2.46      2.15 o
  -6  17   6       21.85       16.53      2.97 o
  -5  17   6       19.18       16.69      2.85 o
  -4  17   6       16.46       11.59      3.89 o
  -3  17   6        0.72       -1.55      1.85 o
  -2  17   6        4.65        3.05      2.17 o
  -1  17   6       42.47       47.49      4.07 o
   0  17   6        9.91        5.37      2.23 o
   1  17   6        1.29       -2.17      2.17 o
   2  17   6       32.77       38.43      4.07 o
   3  17   6       33.10       30.38      3.87 o
   4  17   6        3.45        7.13      3.46 o
   5  17   6       33.77       38.45      4.79 o
   6  17   6        1.36        1.68      3.37 o
   7  17   6        7.73       10.32      5.70 o
 -12  18   6        9.35       13.55      3.98 o
 -11  18   6       35.01       49.32      4.98 o
 -10  18   6        2.55        3.08      3.17 o
  -9  18   6      150.94      168.52      7.22 o
  -8  18   6       51.52       54.93      3.89 o
  -7  18   6       86.84       88.11      4.62 o
  -6  18   6       89.69       88.99      4.88 o
  -5  18   6       66.69       65.45      4.49 o
  -4  18   6        0.51       -1.34      2.08 o
  -3  18   6        0.12        1.54      2.09 o
  -2  18   6       19.47       25.01      3.09 o
  -1  18   6       55.99       50.06      3.58 o
   0  18   6       93.76       80.90      4.27 o
   1  18   6       24.29       28.68      3.59 o
   2  18   6       29.78       23.14      4.49 o
   3  18   6        6.26        6.22      3.05 o
   4  18   6        4.22       -0.53      4.67 o
   5  18   6        2.29        1.31      4.58 o
   6  18   6        0.15       -0.27      3.44 o
 -11  19   6        4.08        8.61      3.67 o
 -10  19   6       37.84       42.83      4.71 o
  -9  19   6        0.47        3.79      3.16 o
  -8  19   6       48.75       51.19      7.02 o
  -7  19   6        2.27       -1.41      2.22 o
  -6  19   6        0.61        2.19      4.20 o
  -5  19   6        4.39        6.05      2.84 o
  -4  19   6       13.23       12.48      2.69 o
  -3  19   6        0.03        2.82      2.21 o
  -2  19   6        1.08       -0.41      2.15 o
  -1  19   6        1.51       -1.94      1.94 o
   0  19   6        8.42        7.15      3.22 o
   1  19   6       34.96       33.53      3.93 o
   2  19   6        5.68        1.34      2.80 o
   3  19   6        5.37        4.86      3.05 o
   4  19   6        6.34        6.79      3.23 o
   5  19   6        2.88       -2.00      4.26 o
   6  19   6        7.81        8.43      5.73 o
 -11  20   6       10.87       12.01      3.95 o
 -10  20   6        0.48        2.19      3.91 o
  -9  20   6       20.14       22.54      3.87 o
  -8  20   6        0.72        0.92      2.86 o
  -7  20   6        0.00       -2.13      2.13 o
  -6  20   6        3.41        6.26      2.77 o
  -5  20   6        9.07       15.35      5.37 o
  -4  20   6        0.27        0.27      2.28 o
  -3  20   6       16.71       17.31      3.42 o
  -2  20   6        0.56        2.01      2.34 o
  -1  20   6        6.10        4.73      2.41 o
   0  20   6        5.03        4.98      3.44 o
   1  20   6       23.89       33.51      7.06 o
   2  20   6        0.00        1.38      4.14 o
   3  20   6       43.82       39.00      6.90 o
   4  20   6        0.82        8.08      5.31 o
   5  20   6        3.76        2.61      4.99 o
 -10  21   6        7.58        8.77      4.71 o
  -9  21   6        0.67       10.45      3.60 o
  -8  21   6       52.50       52.08      4.83 o
  -7  21   6        0.55       -0.33      3.39 o
  -6  21   6       13.82       18.25      3.33 o
  -5  21   6        0.82        1.11      3.75 o
  -4  21   6       27.83       33.68      3.54 o
  -3  21   6        0.47        0.18      2.36 o
  -2  21   6        5.72        6.52      3.30 o
  -1  21   6        0.04       -2.20      3.21 o
   0  21   6        4.01       12.30      4.49 o
   1  21   6       10.89        5.20      4.43 o
   2  21   6       10.97        9.07      5.11 o
   3  21   6        1.97        2.97      4.79 o
   4  21   6        1.85       13.65      5.90 o
  -9  22   6        1.25        3.91      4.52 o
  -8  22   6       13.08       20.31      5.18 o
  -7  22   6        9.42        8.36      3.29 o
  -6  22   6       15.89       15.71      3.35 o
  -5  22   6       23.90       17.74      3.28 o
  -4  22   6        7.70        4.59      3.15 o
  -3  22   6       12.66       11.93      6.05 o
  -2  22   6       39.45       39.04      3.51 o
  -1  22   6       81.30       85.06      6.43 o
   0  22   6        2.13        1.32      4.02 o
   1  22   6       31.50       33.50      6.37 o
   2  22   6       18.11       40.55      7.11 o
   3  22   6        0.43        2.44      5.05 o
  -8  23   6        9.09       16.18      5.10 o
  -7  23   6        0.99        0.74      4.70 o
  -6  23   6       11.41       13.89      4.51 o
  -5  23   6       18.28       18.63      3.35 o
  -4  23   6        0.14       -2.36      2.36 o
  -3  23   6        5.44        7.87      2.75 o
  -2  23   6       13.37       16.67      4.04 o
  -1  23   6        0.00       -3.27      3.27 o
   0  23   6       34.17       35.71      6.34 o
   1  23   6       18.98       27.25      6.17 o
   2  23   6       74.78       73.56      8.54 o
  -6  24   6        0.05        1.96      3.85 o
  -5  24   6        0.87       -3.96      3.96 o
  -4  24   6        0.67       -2.56      3.36 o
  -3  24   6        0.83        1.81      3.54 o
  -2  24   6        0.05       -2.55      6.15 o
  -1  24   6        2.66       -0.39      3.59 o
   0  24   6        0.00        0.91      4.26 o
 -16   1   7        4.83        6.62      3.24 o
 -15   1   7        0.44        0.15      2.92 o
 -14   1   7        3.03        2.77      3.57 o
 -13   1   7        0.04       -1.48      2.47 o
 -12   1   7      124.97      116.49      4.98 o
 -11   1   7       81.53       63.39      3.38 o
 -10   1   7       32.80       38.29      2.52 o
  -9   1   7       38.11       29.91      1.71 o
  -8   1   7       83.82       88.76      3.13 o
  -7   1   7        2.35        1.15      1.43 o
  -6   1   7      146.23      151.00      4.38 o
  -5   1   7      104.56      101.84      4.50 o
  -4   1   7      488.95      481.15      8.98 o
  -3   1   7     1008.13      949.20     13.86 o
  -2   1   7       44.79       41.16      2.67 o
  -1   1   7     1039.73     1043.73     15.13 o
   0   1   7     1224.82     1175.10     16.80 o
   1   1   7      751.27      736.70     12.00 o
   2   1   7       78.98       81.99      3.81 o
   3   1   7      110.29      107.59      8.32 o
   4   1   7       12.56       17.51      2.68 o
   5   1   7        2.11        2.24      2.24 o
   6   1   7       43.86       43.22      4.87 o
   7   1   7        2.96        3.57      2.61 o
   8   1   7       11.29        6.12      3.05 o
   9   1   7        0.09       -2.43      5.95 o
  10   1   7        0.65        3.38      5.34 o
 -16   2   7        6.44        3.79      3.20 o
 -15   2   7        5.44        3.77      2.67 o
 -14   2   7        1.31        2.47      2.72 o
 -13   2   7        2.96        7.93      2.71 o
 -12   2   7        1.88        3.40      2.66 o
 -11   2   7        0.01       -1.45      1.88 o
 -10   2   7       90.17       83.72      3.32 o
  -9   2   7       14.07       10.97      1.86 o
  -8   2   7        7.18        6.02      1.63 o
  -7   2   7       50.24       55.63      2.47 o
  -6   2   7      104.21       97.37      3.09 o
  -5   2   7        0.23        0.50      1.41 o
  -4   2   7      962.90      977.56     14.20 o
  -3   2   7      441.95      426.04      7.84 o
  -2   2   7      165.81      172.87      4.79 o
  -1   2   7      120.02      118.10      4.03 o
   0   2   7     1011.49      923.81     13.95 o
   1   2   7        3.51        5.26      1.92 o
   2   2   7       97.45      104.83      4.33 o
   3   2   7      180.20      177.65      5.55 o
   4   2   7      101.73       97.95      4.43 o
   5   2   7        0.58        2.07      2.25 o
   6   2   7       72.56       75.74      4.70 o
   7   2   7        0.19        2.42      2.62 o
   8   2   7        9.41        2.57      3.55 o
   9   2   7       21.17       15.22      4.71 o
  10   2   7        4.02        1.48      5.98 o
 -16   3   7        0.19        3.30      3.22 o
 -15   3   7        7.12        5.35      3.13 o
 -14   3   7       16.85       20.76      3.13 o
 -13   3   7       41.73       36.79      3.60 o
 -12   3   7        0.96        1.36      2.13 o
 -11   3   7       14.07       13.87      2.36 o
 -10   3   7       62.55       52.99      3.12 o
  -9   3   7        7.91        3.91      2.03 o
  -8   3   7       99.15       85.29      3.09 o
  -7   3   7      148.02      146.12      2.87 o
  -6   3   7        5.26        3.37      1.35 o
  -5   3   7        3.30        4.77      1.41 o
  -4   3   7       54.35       57.22      2.56 o
  -3   3   7       84.00       73.14      3.17 o
  -2   3   7      196.94      222.20      5.35 o
  -1   3   7       33.17       33.55      3.15 o
   0   3   7      121.25      118.30      4.24 o
   1   3   7      107.30      106.42      4.77 o
   2   3   7      395.20      389.88      8.15 o
   3   3   7       51.32       45.28      2.94 o
   4   3   7       96.28       86.66      3.81 o
   5   3   7      124.66      127.89      5.27 o
   6   3   7        9.14       10.64      3.61 o
   7   3   7        7.74        7.09      3.25 o
   8   3   7        0.00       -3.25      3.25 o
   9   3   7        0.46       -1.48      3.44 o
  10   3   7       34.83       43.05      7.32 o
 -16   4   7        0.85        0.93      3.23 o
 -15   4   7        1.53        3.05      3.36 o
 -14   4   7        5.39        5.76      2.97 o
 -13   4   7       67.64       72.51      3.99 o
 -12   4   7       13.58       12.93      2.53 o
 -11   4   7       22.17       20.79      2.51 o
 -10   4   7       61.02       59.43      3.31 o
  -9   4   7      181.77      164.37      4.31 o
  -8   4   7      139.21      132.36      4.66 o
  -7   4   7        0.33        1.89      1.46 o
  -6   4   7       23.90       24.31      1.53 o
  -5   4   7       75.17       66.24      2.51 o
  -4   4   7        2.41        0.43      1.12 o
  -3   4   7       30.24       31.45      1.96 o
  -2   4   7        0.28        0.64      1.50 o
  -1   4   7       96.40      106.18      4.06 o
   0   4   7      186.85      200.68      5.73 o
   1   4   7      107.05       99.92      3.55 o
   2   4   7       35.90       28.55      2.45 o
   3   4   7       41.18       33.85      2.71 o
   4   4   7       80.27       80.10      5.16 o
   5   4   7        0.00       -2.00      2.00 o
   6   4   7       52.20       56.16      3.98 o
   7   4   7        9.05        3.22      3.22 o
   8   4   7        2.59       -1.42      3.36 o
   9   4   7       25.03       21.79      8.25 o
 -16   5   7        2.14        1.67      4.22 o
 -15   5   7        0.95        1.69      2.91 o
 -14   5   7        0.05       -2.62      2.62 o
 -13   5   7       55.88       71.08      3.62 o
 -12   5   7       11.05        6.96      2.11 o
 -11   5   7        0.00        0.35      1.96 o
 -10   5   7        0.63       -1.75      1.75 o
  -9   5   7       18.17       19.54      2.26 o
  -8   5   7       21.43       20.78      2.06 o
  -7   5   7       14.31       17.81      1.82 o
  -6   5   7       92.24       89.98      2.72 o
  -5   5   7       33.38       33.29      1.90 o
  -4   5   7        1.11        1.20      1.05 o
  -3   5   7       55.77       50.39      2.15 o
  -2   5   7       96.68       85.81      3.04 o
  -1   5   7       33.04       25.79      1.98 o
   0   5   7       44.84       38.52      2.36 o
   1   5   7       40.47       24.30      1.96 o
   2   5   7      243.35      249.10      5.68 o
   3   5   7       93.68      104.13      3.98 o
   4   5   7       15.04       15.66      2.61 o
   5   5   7       26.81       23.19      3.05 o
   6   5   7       17.67       18.24      3.82 o
   7   5   7      129.75      147.03      8.07 o
   8   5   7        6.79        4.43      3.71 o
   9   5   7        0.13        5.82      6.89 o
 -16   6   7        1.35        1.06      3.14 o
 -15   6   7       29.54       30.26      4.05 o
 -14   6   7        0.40        0.05      2.74 o
 -13   6   7       12.35       15.01      2.90 o
 -12   6   7       26.07       31.83      2.75 o
 -11   6   7        0.31       -0.15      1.72 o
 -10   6   7      112.43      113.19      4.36 o
  -9   6   7       24.69       20.87      2.32 o
  -8   6   7        3.17        5.27      1.46 o
  -7   6   7      135.03      123.92      3.48 o
  -6   6   7        0.64       -0.33      0.95 o
  -5   6   7       33.75       40.35      1.89 o
  -4   6   7       36.50       41.89      1.99 o
  -3   6   7       17.14       17.41      1.47 o
  -2   6   7      560.36      554.10      8.37 o
  -1   6   7        3.24        2.87      1.36 o
   0   6   7        2.38        0.94      1.13 o
   1   6   7       22.70       19.73      1.67 o
   2   6   7       35.20       37.32      2.57 o
   3   6   7      359.19      342.30      7.03 o
   4   6   7       97.16       97.95      4.46 o
   5   6   7        9.54        9.12      3.25 o
   6   6   7      101.46      108.97      6.17 o
   7   6   7       24.91       27.03      4.36 o
   8   6   7        5.69       11.48      4.48 o
   9   6   7       10.80       11.95      5.14 o
 -16   7   7        5.52        3.36      3.27 o
 -15   7   7        0.25       -3.35      3.35 o
 -14   7   7        6.56        6.76      3.13 o
 -13   7   7       84.26       87.91      4.55 o
 -12   7   7       57.95       67.87      3.83 o
 -11   7   7        6.21        5.75      1.95 o
 -10   7   7        1.87        5.86      1.86 o
  -9   7   7        2.64        2.56      1.67 o
  -8   7   7       59.29       51.13      2.79 o
  -7   7   7       31.24       32.49      2.10 o
  -6   7   7        9.04        6.03      1.61 o
  -5   7   7       32.50       32.97      1.99 o
  -4   7   7      344.13      321.52      5.27 o
  -3   7   7      375.21      338.02      5.49 o
  -2   7   7       52.45       57.78      2.83 o
  -1   7   7        1.76        1.69      1.25 o
   0   7   7        0.60        3.53      1.23 o
   1   7   7       12.49       12.11      1.65 o
   2   7   7       65.41       53.20      2.88 o
   3   7   7        3.32        0.70      1.82 o
   4   7   7       57.56       53.42      4.39 o
   5   7   7        5.16        4.16      4.37 o
   6   7   7       46.02       48.78      4.80 o
   7   7   7       19.03       19.05      5.36 o
   8   7   7       11.16       15.75      5.46 o
   9   7   7       10.27       16.73      4.63 o
 -16   8   7       16.28       10.76      4.34 o
 -15   8   7        1.82        5.03      3.11 o
 -14   8   7        0.08        0.48      2.65 o
 -13   8   7        7.53        8.79      2.83 o
 -12   8   7        1.06        3.12      2.30 o
 -11   8   7        1.69        0.11      2.05 o
 -10   8   7        4.93        3.67      2.43 o
  -9   8   7       20.16       16.09      2.30 o
  -8   8   7        3.94        3.01      1.58 o
  -7   8   7       46.28       45.43      2.47 o
  -6   8   7        9.02        8.80      1.60 o
  -5   8   7        0.08       -0.98      1.29 o
  -4   8   7      175.07      178.15      5.99 o
  -3   8   7       52.47       61.77      2.20 o
  -2   8   7       55.46       55.86      1.98 o
  -1   8   7      167.00      152.37      3.26 o
   0   8   7       10.05       22.22      1.85 o
   1   8   7       85.94       99.74      3.02 o
   2   8   7      226.41      191.39      5.77 o
   3   8   7      412.38      420.81      9.39 o
   4   8   7       10.42        9.19      4.05 o
   5   8   7       12.71       12.44      3.28 o
   6   8   7        4.68        8.24      3.25 o
   7   8   7       54.17       56.83      5.34 o
   8   8   7        0.76        0.54      3.57 o
   9   8   7       91.86       97.24      8.15 o
 -15   9   7        0.29       -0.85      4.83 o
 -14   9   7       31.74       32.06      3.64 o
 -13   9   7        2.18        2.31      2.63 o
 -12   9   7        2.23        0.47      2.23 o
 -11   9   7       17.57       11.93      2.43 o
 -10   9   7        8.30        6.87      2.16 o
  -9   9   7      101.97       84.50      5.15 o
  -8   9   7        2.81        2.08      1.54 o
  -7   9   7        4.85        4.22      1.72 o
  -6   9   7      209.78      213.05      4.91 o
  -5   9   7        7.05        2.81      1.45 o
  -4   9   7      272.75      276.45      4.54 o
  -3   9   7       14.40       17.23      1.50 o
  -2   9   7      255.36      234.81      4.15 o
  -1   9   7        9.64        5.17      1.14 o
   0   9   7      176.23      154.20      4.52 o
   1   9   7        7.20        3.14      1.42 o
   2   9   7        1.63        1.24      2.00 o
   3   9   7        5.22       19.04      3.93 o
   4   9   7        1.11        2.35      2.58 o
   5   9   7        3.27        6.74      3.05 o
   6   9   7       36.85       34.21      4.37 o
   7   9   7       14.04       10.21      5.23 o
   8   9   7        3.19        7.85      4.20 o
   9   9   7       42.37       43.19      5.48 o
 -15  10   7        0.31       -2.41      2.91 o
 -14  10   7       15.18        7.37      3.15 o
 -13  10   7       13.20       10.27      2.86 o
 -12  10   7       27.74       27.77      3.17 o
 -11  10   7       12.11        8.80      2.47 o
 -10  10   7       42.55       39.75      3.05 o
  -9  10   7       80.44       75.80      3.56 o
  -8  10   7       87.84       84.49      3.51 o
  -7  10   7       22.67       25.35      2.28 o
  -6  10   7       25.67       24.92      2.22 o
  -5  10   7      732.38      722.24     13.86 o
  -4  10   7       55.19       58.57      2.49 o
  -3  10   7       53.52       56.35      2.17 o
  -2  10   7       41.48       41.63      1.96 o
  -1  10   7       54.83       67.89      2.84 o
   0  10   7        6.63       14.04      1.78 o
   1  10   7       17.99       12.86      2.28 o
   2  10   7       59.28       51.14      3.35 o
   3  10   7       38.08       36.87      3.81 o
   4  10   7       24.49       18.28      3.87 o
   5  10   7        9.88       16.71      3.60 o
   6  10   7       36.60       44.22      4.72 o
   7  10   7        2.21        3.33      3.38 o
   8  10   7      144.95      150.33     10.47 o
 -15  11   7        2.71       -1.75      3.08 o
 -14  11   7        3.86        3.25      2.83 o
 -13  11   7       15.11       12.31      2.93 o
 -12  11   7       55.49       69.48      4.09 o
 -11  11   7        5.53        4.43      2.39 o
 -10  11   7        0.23        3.87      2.35 o
  -9  11   7        4.25        4.55      2.02 o
  -8  11   7       70.81       65.25      3.42 o
  -7  11   7       14.57        8.40      2.16 o
  -6  11   7        0.01       -1.31      1.31 o
  -5  11   7       19.26       17.67      2.01 o
  -4  11   7       73.43       86.81      3.53 o
  -3  11   7      144.86      157.12      4.69 o
  -2  11   7      221.59      245.15      5.27 o
  -1  11   7      157.87      144.82      4.05 o
   0  11   7        0.72        0.85      1.35 o
   1  11   7       23.68       16.43      2.40 o
   2  11   7       34.58       38.38      3.18 o
   3  11   7       12.39        8.06      3.47 o
   4  11   7        0.03        2.56      2.75 o
   5  11   7       11.30        9.45      3.15 o
   6  11   7       25.71       30.78      4.46 o
   7  11   7        6.82        6.54      3.78 o
   8  11   7       28.64       30.71      7.22 o
 -15  12   7        0.16       -4.06      4.06 o
 -14  12   7        0.05       -2.77      2.77 o
 -13  12   7        6.73        6.40      2.89 o
 -12  12   7       17.17       17.40      3.28 o
 -11  12   7        2.47        2.39      2.22 o
 -10  12   7        1.32        4.75      2.68 o
  -9  12   7        1.39        0.14      1.87 o
  -8  12   7       15.03       22.02      2.45 o
  -7  12   7        4.33        4.78      2.00 o
  -6  12   7       14.57       14.45      2.25 o
  -5  12   7       77.35       73.84      4.06 o
  -4  12   7        0.01       -0.47      1.77 o
  -3  12   7        0.10       -0.71      1.60 o
  -2  12   7       88.29       86.54      3.65 o
  -1  12   7       55.46       69.02      3.99 o
   0  12   7        0.10        0.51      1.35 o
   1  12   7      334.68      320.60     11.08 o
   2  12   7      161.33      153.70      8.30 o
   3  12   7        0.15       -1.02      2.49 o
   4  12   7        0.60       -0.06      2.65 o
   5  12   7        0.55        1.63      4.25 o
   6  12   7       18.39       21.73      5.68 o
   7  12   7       13.88        9.29      4.02 o
   8  12   7       22.06       24.24      4.79 o
 -14  13   7       13.11       16.74      4.31 o
 -13  13   7       18.49       33.97      4.85 o
 -12  13   7        4.09        3.00      2.83 o
 -11  13   7       20.95       17.42      3.14 o
 -10  13   7        1.86        1.58      2.38 o
  -9  13   7        2.96        0.96      2.24 o
  -8  13   7        1.45        7.33      2.37 o
  -7  13   7        0.53       -0.87      2.16 o
  -6  13   7       10.46        7.16      2.89 o
  -5  13   7        0.00       -0.55      2.01 o
  -4  13   7       62.31       44.74      3.48 o
  -3  13   7      102.30      103.65      4.72 o
  -2  13   7      159.50      146.80      5.44 o
  -1  13   7      170.45      176.88      6.69 o
   0  13   7      102.33       93.44      3.83 o
   1  13   7       49.65       51.96      3.32 o
   2  13   7      230.51      219.78      7.27 o
   3  13   7        4.72        9.20      2.93 o
   4  13   7       20.16       15.58      3.79 o
   5  13   7        0.25        2.23      3.08 o
   6  13   7       68.72       78.74      5.75 o
   7  13   7       20.79       25.15      5.25 o
 -14  14   7       17.14       28.35      4.97 o
 -13  14   7       18.08       16.09      4.29 o
 -12  14   7        3.02        9.03      3.45 o
 -11  14   7       19.95       18.86      3.25 o
 -10  14   7       16.86       20.22      3.17 o
  -9  14   7        0.94       -0.95      2.22 o
  -8  14   7       31.98       33.05      3.20 o
  -7  14   7      102.48      104.11      5.24 o
  -6  14   7       39.12       43.96      3.74 o
  -5  14   7       21.01       22.18      3.65 o
  -4  14   7       50.37       50.10      5.14 o
  -3  14   7      149.13      145.80      5.56 o
  -2  14   7        7.17        6.95      2.36 o
  -1  14   7       37.04       30.81      3.08 o
   0  14   7       35.78       32.58      3.07 o
   1  14   7        2.70       -1.03      2.86 o
   2  14   7       26.72       29.08      5.52 o
   3  14   7        0.00        5.88      3.10 o
   4  14   7       42.97       46.34      5.20 o
   5  14   7       94.16      101.89      7.05 o
   6  14   7        0.13       -1.15      3.83 o
   7  14   7       16.05       17.46      5.11 o
 -13  15   7       37.23       42.91      5.30 o
 -12  15   7        7.19        7.81      4.06 o
 -11  15   7        0.86       -0.02      2.66 o
 -10  15   7       33.61       38.97      3.67 o
  -9  15   7        4.83        5.04      2.55 o
  -8  15   7        0.67       -1.71      2.23 o
  -7  15   7       79.13       89.03      5.22 o
  -6  15   7        0.91        0.11      2.32 o
  -5  15   7       30.68       39.80      3.56 o
  -4  15   7       22.83       23.20      2.96 o
  -3  15   7       54.83       52.40      6.56 o
  -2  15   7       47.43       57.00      3.81 o
  -1  15   7       13.91        8.76      3.46 o
   0  15   7       27.17       27.82      2.98 o
   1  15   7       30.09       21.73      3.70 o
   2  15   7       28.95       39.26      5.14 o
   3  15   7       25.11       19.45      4.05 o
   4  15   7        7.59       -0.88      3.42 o
   5  15   7       24.38       29.68      5.00 o
   6  15   7       12.87       13.54      7.78 o
   7  15   7        8.68       10.34      4.78 o
 -13  16   7        4.66       10.09      4.16 o
 -12  16   7        4.25        8.61      4.29 o
 -11  16   7        4.96        5.78      3.36 o
 -10  16   7       16.08       22.34      3.66 o
  -9  16   7        7.60        2.61      2.49 o
  -8  16   7       19.36       11.23      2.69 o
  -7  16   7       15.50       16.97      3.23 o
  -6  16   7       30.65       32.47      3.50 o
  -5  16   7        0.03        2.86      2.38 o
  -4  16   7        7.06        5.68      2.38 o
  -3  16   7        3.50        3.66      2.70 o
  -2  16   7        0.00       -2.07      2.07 o
  -1  16   7        1.64        0.95      3.04 o
   0  16   7        3.74       -0.78      4.27 o
   1  16   7       27.90       29.06      5.21 o
   2  16   7        1.66        2.53      3.03 o
   3  16   7        8.60        3.47      5.42 o
   4  16   7        4.45        5.29      3.58 o
   5  16   7       12.93        8.06     12.91 o
   6  16   7       12.31       11.13      4.72 o
 -12  17   7        1.34        1.62      3.45 o
 -11  17   7       19.89       17.40      3.99 o
 -10  17   7        0.16       -0.77      3.18 o
  -9  17   7        0.04       -0.73      2.37 o
  -8  17   7       19.07       21.22      3.02 o
  -7  17   7       28.67       32.47      3.75 o
  -6  17   7       31.89       29.83      3.61 o
  -5  17   7        5.04        0.78      4.65 o
  -4  17   7       46.20       47.60      5.43 o
  -3  17   7        0.00        0.25      2.14 o
  -2  17   7       78.40       80.69      4.47 o
  -1  17   7       11.03       15.85      4.03 o
   0  17   7       23.75       22.10      3.54 o
   1  17   7        4.30        4.55      5.37 o
   2  17   7        4.11        2.68      3.13 o
   3  17   7        4.12        4.16      5.37 o
   4  17   7        0.68       -0.40      3.32 o
   5  17   7        6.40       10.92      3.89 o
   6  17   7        1.91       -1.59      5.58 o
 -12  18   7        0.77        0.97      3.59 o
 -11  18   7        0.26       -3.18      3.18 o
 -10  18   7        6.81        8.30      3.69 o
  -9  18   7       25.55       26.78      4.05 o
  -8  18   7        4.82        0.09      2.37 o
  -7  18   7        0.97       -1.97      2.59 o
  -6  18   7        3.48        6.72      4.05 o
  -5  18   7       40.34       46.90      8.33 o
  -4  18   7        0.37       -0.85      2.18 o
  -3  18   7       33.07       39.20      3.57 o
  -2  18   7        5.63        2.94      3.46 o
  -1  18   7       85.10       87.78      4.65 o
   0  18   7       51.66       65.50      5.02 o
   1  18   7       31.05       36.84      9.35 o
   2  18   7       18.46       27.57      4.10 o
   3  18   7        8.74        9.20      3.65 o
   4  18   7        6.93        5.46      3.64 o
   5  18   7       15.31       15.11      4.40 o
 -11  19   7        4.51        1.17      4.59 o
 -10  19   7        3.65        5.16      3.45 o
  -9  19   7       12.06       13.69      3.68 o
  -8  19   7        0.47       -0.78      2.85 o
  -7  19   7       22.27       27.98      4.22 o
  -6  19   7       22.08       26.80      3.63 o
  -5  19   7        6.15        9.42      2.81 o
  -4  19   7        0.25        1.08      2.51 o
  -3  19   7       22.69       23.81      3.17 o
  -2  19   7       49.11       64.84      4.23 o
  -1  19   7        0.00       -1.60      2.34 o
   0  19   7       58.74       73.18      5.30 o
   1  19   7        0.41       -1.36      2.85 o
   2  19   7       17.90       13.15      3.76 o
   3  19   7        0.01        5.89      3.43 o
   4  19   7       13.62        5.07      3.52 o
 -10  20   7        0.22       -0.85      3.47 o
  -9  20   7       12.04       19.27      4.10 o
  -8  20   7        1.97        0.80      3.00 o
  -7  20   7        0.60        0.14      2.40 o
  -6  20   7       14.04       10.50      4.77 o
  -5  20   7       26.97       40.37      4.01 o
  -4  20   7        0.03        0.63      2.49 o
  -3  20   7        9.97       11.70      3.04 o
  -2  20   7        1.08        3.08      2.50 o
  -1  20   7        7.08        4.27      2.61 o
   0  20   7        0.27       -3.71      3.71 o
   1  20   7        1.98        2.90      3.03 o
   2  20   7        1.95        1.47      5.23 o
   3  20   7        2.33       -3.49      4.49 o
  -9  21   7       16.19       11.13      3.90 o
  -8  21   7        1.00       -2.90      2.90 o
  -7  21   7       16.09        7.31      2.79 o
  -6  21   7       15.64       15.53      3.39 o
  -5  21   7       11.66        8.05      3.02 o
  -4  21   7        4.59        5.68      2.78 o
  -3  21   7        0.74        2.38      2.93 o
  -2  21   7        2.15        1.53      2.53 o
  -1  21   7       10.84        6.41      4.33 o
   0  21   7        0.97       -4.02      4.02 o
   1  21   7       89.78       96.93      9.22 o
   2  21   7        1.57        4.76      5.26 o
  -8  22   7        3.43        3.71      3.43 o
  -7  22   7        0.33       -0.69      2.52 o
  -6  22   7        0.84        1.77      2.83 o
  -5  22   7        0.53        6.46      2.89 o
  -4  22   7        1.74        1.29      3.85 o
  -3  22   7       22.55       21.25      3.35 o
  -2  22   7        0.79       -0.98      2.42 o
  -1  22   7       12.44       -0.35      4.52 o
   0  22   7       76.02       94.20      9.10 o
   1  22   7       40.82       80.34      8.87 o
  -6  23   7        6.09        2.91      3.44 o
  -5  23   7        2.09        0.34      2.80 o
  -4  23   7        0.42        3.68      3.68 o
  -3  23   7        0.75       -3.15      4.89 o
  -2  23   7        0.12       -1.41      3.31 o
  -1  23   7        3.60       -2.17      4.61 o
 -16   0   8        2.53       -4.42      4.42 o
 -15   0   8       24.92       22.32      5.23 o
 -14   0   8       15.58       12.62      4.57 o
 -13   0   8       18.37       14.48      4.41 o
 -12   0   8        0.00       -0.20      3.31 o
 -11   0   8       19.72       14.09      3.83 o
 -10   0   8        7.51        6.35      2.71 o
  -9   0   8        1.19       -0.60      2.16 o
  -8   0   8       43.43       41.58      4.05 o
  -7   0   8       47.42       51.26      3.67 o
  -6   0   8       12.70        9.80      3.38 o
  -5   0   8       19.26       15.30      3.26 o
  -4   0   8      325.44      326.24     10.16 o
  -3   0   8        0.00       -1.97      2.76 o
  -2   0   8     1438.02     1409.21     27.84 o
  -1   0   8       73.01       72.92      5.16 o
   0   0   8        3.31        2.52      2.49 o
   1   0   8        6.60       14.57      3.41 o
   2   0   8        2.66        1.64      2.82 o
   3   0   8        3.02        1.12      3.01 o
   4   0   8       23.74       24.05      6.65 o
   5   0   8       40.44       43.12      5.55 o
   6   0   8        0.37        0.54      4.15 o
   7   0   8       35.50       45.47      6.10 o
   8   0   8        0.60        4.26      7.52 o
   9   0   8        9.72       11.25      8.72 o
 -16   1   8        0.50        1.82      5.02 o
 -15   1   8        3.89        6.97      3.11 o
 -14   1   8        0.18       -1.50      2.72 o
 -13   1   8       34.82       30.62      3.53 o
 -12   1   8        8.35        7.41      2.79 o
 -11   1   8        3.51        3.95      2.30 o
 -10   1   8        2.15        1.34      1.84 o
  -9   1   8        5.66        7.65      1.80 o
  -8   1   8        2.30        1.26      1.49 o
  -7   1   8        0.74       -0.03      1.38 o
  -6   1   8       28.78       21.57      2.02 o
  -5   1   8      145.51      139.46      4.67 o
  -4   1   8      212.51      226.59      5.80 o
  -3   1   8        5.32        1.10      1.87 o
  -2   1   8      164.25      152.19      4.93 o
  -1   1   8        3.14        4.52      1.98 o
   0   1   8      159.45      151.66      4.89 o
   1   1   8       98.67       98.43      4.29 o
   2   1   8       28.16       29.58      2.98 o
   3   1   8       31.82       29.48      3.13 o
   4   1   8        2.09       -1.35      2.42 o
   5   1   8       25.09       33.33      3.61 o
   6   1   8       13.34       12.19      3.07 o
   7   1   8       13.10       16.12      3.38 o
   8   1   8        5.35        4.94      3.88 o
 -16   2   8        0.16        0.81      3.20 o
 -15   2   8        0.31       -1.58      2.88 o
 -14   2   8        0.41       -1.73      2.88 o
 -13   2   8        5.59       11.21      2.96 o
 -12   2   8        4.30        5.09      2.48 o
 -11   2   8        3.50        2.63      1.99 o
 -10   2   8       16.90       15.39      2.36 o
  -9   2   8       19.35       20.87      2.23 o
  -8   2   8        0.03       -1.39      1.39 o
  -7   2   8       12.52       10.76      1.81 o
  -6   2   8       67.76       69.26      2.84 o
  -5   2   8       67.31       70.64      3.13 o
  -4   2   8      751.85      665.30     11.15 o
  -3   2   8        1.18        0.77      1.93 o
  -2   2   8      769.69      750.24     12.88 o
  -1   2   8      143.05      152.30      5.28 o
   0   2   8       60.99       65.90      3.70 o
   1   2   8       67.50       65.34      3.65 o
   2   2   8        6.82        6.06      2.53 o
   3   2   8        7.80        6.12      2.45 o
   4   2   8        1.27       -0.22      2.23 o
   5   2   8        0.10        0.29      2.54 o
   6   2   8        0.19        1.91      2.81 o
   7   2   8       11.80        6.85      5.44 o
   8   2   8        0.79        1.96      3.87 o
 -16   3   8        0.03       -0.56      3.05 o
 -15   3   8        0.13        0.74      3.00 o
 -14   3   8        6.73        3.35      2.83 o
 -13   3   8        1.31       -2.47      2.47 o
 -12   3   8        8.08        7.81      2.60 o
 -11   3   8       15.59       20.57      3.57 o
 -10   3   8        2.30       -1.04      1.83 o
  -9   3   8      330.28      362.60      7.24 o
  -8   3   8       46.85       38.43      2.47 o
  -7   3   8      159.04      175.92      3.60 o
  -6   3   8      161.78      147.90      4.53 o
  -5   3   8      174.28      171.76      5.50 o
  -4   3   8      189.47      183.05      5.28 o
  -3   3   8      167.03      156.60      4.86 o
  -2   3   8       43.90       37.92      2.85 o
  -1   3   8       69.75       57.21      3.31 o
   0   3   8      185.73      174.93      7.72 o
   1   3   8       38.98       39.85      3.16 o
   2   3   8       78.77       82.51      3.69 o
   3   3   8       32.25       42.61      3.46 o
   4   3   8       16.14       15.88      2.77 o
   5   3   8        0.66        1.85      2.53 o
   6   3   8        1.32       -2.44      3.08 o
   7   3   8        0.19        3.15      3.46 o
   8   3   8       15.02       10.17      4.23 o
 -16   4   8        0.04        0.82      3.22 o
 -15   4   8        1.01        0.58      2.95 o
 -14   4   8       64.33       64.71      4.81 o
 -13   4   8        6.91        5.01      2.73 o
 -12   4   8       15.16       14.12      2.59 o
 -11   4   8       33.55       31.27      2.87 o
 -10   4   8       47.82       57.34      3.30 o
  -9   4   8      393.58      377.71      7.44 o
  -8   4   8      229.38      253.11      5.85 o
  -7   4   8      441.43      423.71      6.05 o
  -6   4   8       54.86       50.25      2.27 o
  -5   4   8      654.52      620.08     10.12 o
  -4   4   8      263.26      264.64      5.15 o
  -3   4   8      121.71      128.63      3.85 o
  -2   4   8        0.74        1.56      1.76 o
  -1   4   8      432.13      409.57      7.39 o
   0   4   8       39.59       28.71      2.40 o
   1   4   8      346.55      302.39      6.56 o
   2   4   8      127.09      133.38      5.21 o
   3   4   8      107.97      111.71      4.94 o
   4   4   8        7.11        6.56      2.44 o
   5   4   8       18.25       15.16      4.78 o
   6   4   8       24.22       26.32      4.40 o
   7   4   8       10.92        8.29      3.93 o
   8   4   8        2.28        0.39      3.75 o
 -16   5   8        0.19        1.52      3.06 o
 -15   5   8       15.64        9.71      3.49 o
 -14   5   8       13.54       14.74      3.48 o
 -13   5   8        1.21        0.84      2.86 o
 -12   5   8       19.70       19.58      2.73 o
 -11   5   8       27.38       26.11      2.81 o
 -10   5   8       69.23       67.00      3.49 o
  -9   5   8      232.87      224.82      6.80 o
  -8   5   8      226.60      221.59      4.94 o
  -7   5   8       27.33       25.88      2.02 o
  -6   5   8       15.35       11.50      1.74 o
  -5   5   8        3.36        3.17      1.34 o
  -4   5   8        5.88        6.21      1.57 o
  -3   5   8      448.65      437.57      8.71 o
  -2   5   8        2.27        2.20      1.73 o
  -1   5   8        0.67       -1.34      1.60 o
   0   5   8       41.70       32.91      3.95 o
   1   5   8        0.02       -0.62      1.65 o
   2   5   8       23.36       28.64      2.69 o
   3   5   8      387.41      402.61      9.00 o
   4   5   8       53.64       55.08      5.20 o
   5   5   8      215.65      230.91      8.65 o
   6   5   8       25.69       31.12      4.75 o
   7   5   8        0.06        1.48      3.65 o
   8   5   8       25.36       17.98      4.61 o
 -16   6   8        4.82        1.48      3.25 o
 -15   6   8       17.13       20.40      3.94 o
 -14   6   8        2.70        6.07      3.20 o
 -13   6   8        0.65        0.60      2.76 o
 -12   6   8        0.67       -1.77      1.77 o
 -11   6   8        0.00       -0.29      2.02 o
 -10   6   8       19.63       22.37      2.53 o
  -9   6   8       19.85       11.71      2.21 o
  -8   6   8       57.49       54.27      4.50 o
  -7   6   8        0.47       -1.47      1.47 o
  -6   6   8        0.07       -1.06      1.16 o
  -5   6   8        1.02        3.25      1.41 o
  -4   6   8      116.01      110.23      3.01 o
  -3   6   8        0.98        0.37      1.32 o
  -2   6   8        5.97        4.93      1.59 o
  -1   6   8      117.80       93.88      3.48 o
   0   6   8       10.05       10.58      1.59 o
   1   6   8       24.65       21.08      2.43 o
   2   6   8       34.01       30.56      2.73 o
   3   6   8       13.67       15.63      3.43 o
   4   6   8      134.29      141.67      8.69 o
   5   6   8        0.44       -0.74      3.08 o
   6   6   8        8.10        2.68      3.55 o
   7   6   8        0.03       -3.37      3.84 o
   8   6   8        0.67       -1.41      5.54 o
 -16   7   8        0.14       -3.10      3.10 o
 -15   7   8        0.02       -2.86      2.95 o
 -14   7   8        8.71        8.15      3.39 o
 -13   7   8        1.75        5.08      2.69 o
 -12   7   8        0.09       -0.66      2.26 o
 -11   7   8       18.07       18.21      2.45 o
 -10   7   8       16.97       13.57      2.11 o
  -9   7   8        0.31        0.59      1.79 o
  -8   7   8       99.96       97.40      3.71 o
  -7   7   8        8.09        5.52      1.90 o
  -6   7   8        5.22        4.33      2.24 o
  -5   7   8      154.23      129.71      3.74 o
  -4   7   8      142.86      139.14      3.97 o
  -3   7   8      381.95      361.71      6.01 o
  -2   7   8      124.43      112.87      3.05 o
  -1   7   8      177.71      163.72      3.91 o
   0   7   8       39.74       36.06      2.14 o
   1   7   8       21.43       23.05      2.45 o
   2   7   8        6.50        7.87      2.37 o
   3   7   8       15.62       15.52      3.38 o
   4   7   8        2.26       -3.25      3.25 o
   5   7   8       13.43       18.78      6.82 o
   6   7   8       27.87       27.71      4.63 o
   7   7   8        8.49       -1.06      8.39 o
   8   7   8       27.24       26.17      5.01 o
 -15   8   8        0.12       -2.40      2.95 o
 -14   8   8        0.00        0.02      2.90 o
 -13   8   8       32.36       38.63      3.64 o
 -12   8   8        0.59        2.64      2.39 o
 -11   8   8        5.99        7.86      2.95 o
 -10   8   8      140.28      143.51      4.42 o
  -9   8   8        2.16        3.18      1.77 o
  -8   8   8       51.40       41.59      2.55 o
  -7   8   8       34.04       31.22      3.38 o
  -6   8   8       14.42       13.32      2.00 o
  -5   8   8      112.89       97.78      3.03 o
  -4   8   8       41.42       30.45      2.02 o
  -3   8   8      221.32      223.37      4.59 o
  -2   8   8      333.87      277.57      4.73 o
  -1   8   8        4.61        2.06      1.37 o
   0   8   8       16.31       16.67      1.84 o
   1   8   8       31.07       25.66      2.86 o
   2   8   8        1.79        4.33      2.69 o
   3   8   8        3.89        2.92      2.86 o
   4   8   8       55.09       47.95      5.30 o
   5   8   8       48.92       47.34      4.85 o
   6   8   8        4.68       -1.75      4.65 o
   7   8   8        1.74        0.44      3.88 o
   8   8   8       52.44       65.13      7.07 o
 -15   9   8        2.62       -3.11      3.11 o
 -14   9   8        1.20        5.95      3.59 o
 -13   9   8        7.71       11.40      2.92 o
 -12   9   8       37.69       36.68      3.37 o
 -11   9   8        2.38        3.16      2.16 o
 -10   9   8       25.47       21.54      2.74 o
  -9   9   8       21.50       14.57      2.36 o
  -8   9   8        1.07       -0.80      1.51 o
  -7   9   8       26.74       22.09      2.31 o
  -6   9   8       84.52       81.82      3.37 o
  -5   9   8       84.68       75.84      3.23 o
  -4   9   8       26.89       27.20      1.99 o
  -3   9   8      227.75      187.25      4.22 o
  -2   9   8       31.59       23.76      1.88 o
  -1   9   8       96.38       83.44      2.71 o
   0   9   8        1.17       -1.02      1.41 o
   1   9   8        1.43       -0.72      1.91 o
   2   9   8      222.25      216.65      7.72 o
   3   9   8        0.04        0.84      2.69 o
   4   9   8       17.18       13.40      3.71 o
   5   9   8        8.59        6.26      3.50 o
   6   9   8       68.84       62.83      5.74 o
   7   9   8       10.41       11.48      4.51 o
 -15  10   8        1.91       -4.82      5.66 o
 -14  10   8       31.85       35.00      4.36 o
 -13  10   8       47.14       51.32      3.96 o
 -12  10   8        3.23        2.91      2.42 o
 -11  10   8       12.50       16.24      2.95 o
 -10  10   8        0.62        0.35      2.07 o
  -9  10   8        3.44        2.21      1.98 o
  -8  10   8        3.48        1.42      1.82 o
  -7  10   8       23.64       31.80      2.54 o
  -6  10   8       93.60       72.18      3.25 o
  -5  10   8       91.45       78.96      3.31 o
  -4  10   8     1202.61     1087.79     13.14 o
  -3  10   8      149.12      130.52      3.61 o
  -2  10   8      317.95      271.83      5.82 o
  -1  10   8       56.95       58.85      2.88 o
   0  10   8      103.74      100.97      4.36 o
   1  10   8      126.56      122.69      4.89 o
   2  10   8       99.50       84.51      5.86 o
   3  10   8        4.69        1.72      2.87 o
   4  10   8        1.48       -3.23      3.23 o
   5  10   8        3.89        0.42      3.25 o
   6  10   8        5.05        9.70      4.00 o
   7  10   8        0.33       -3.58      3.58 o
 -15  11   8        0.03       -4.33      4.33 o
 -14  11   8       12.15        7.90      3.50 o
 -13  11   8       24.08       28.91      3.56 o
 -12  11   8        6.21        8.25      2.69 o
 -11  11   8        1.93        1.26      2.14 o
 -10  11   8        0.10        0.50      2.01 o
  -9  11   8       11.60       13.73      2.36 o
  -8  11   8        8.65        5.25      2.04 o
  -7  11   8       34.40       29.18      2.89 o
  -6  11   8        8.08       12.04      2.27 o
  -5  11   8       49.92       47.47      5.47 o
  -4  11   8       12.97       16.23      2.64 o
  -3  11   8       15.05       16.81      1.96 o
  -2  11   8        0.52        0.17      2.49 o
  -1  11   8        5.98        3.46      1.65 o
   0  11   8       13.40       15.29      2.50 o
   1  11   8       12.57       15.52      3.16 o
   2  11   8        2.14        1.98      2.75 o
   3  11   8       72.22       54.74      4.67 o
   4  11   8        5.52        6.46      5.88 o
   5  11   8        0.16        2.54      3.31 o
   6  11   8       20.03       29.09      4.84 o
   7  11   8       27.24       32.69      5.21 o
 -14  12   8        1.88        3.15      3.97 o
 -13  12   8        6.09        7.76      3.40 o
 -12  12   8        0.13       -0.57      2.80 o
 -11  12   8       37.55       46.09      4.04 o
 -10  12   8        3.19       -0.85      2.32 o
  -9  12   8        0.01       -1.00      2.19 o
  -8  12   8        6.34        6.16      2.36 o
  -7  12   8       44.60       48.42      3.95 o
  -6  12   8        3.00        5.34      3.29 o
  -5  12   8       44.30       47.95      4.57 o
  -4  12   8       32.12       30.75      3.28 o
  -3  12   8       36.76       36.80      2.89 o
  -2  12   8        8.04        4.70      1.95 o
  -1  12   8       61.79       64.94      3.08 o
   0  12   8       34.33       36.51      3.12 o
   1  12   8       28.38       32.12      3.69 o
   2  12   8        1.22        3.66      2.80 o
   3  12   8        6.02        3.37      3.03 o
   4  12   8        6.69        0.18      3.09 o
   5  12   8       79.38       92.89      6.24 o
   6  12   8       11.07       14.29      5.28 o
   7  12   8        0.74       -1.55      6.39 o
 -14  13   8       12.74       10.65      4.29 o
 -13  13   8        0.52       -0.01      3.37 o
 -12  13   8        8.73       10.86      3.21 o
 -11  13   8        0.03        3.07      2.73 o
 -10  13   8        0.23        2.25      2.48 o
  -9  13   8        4.95        3.12      2.42 o
  -8  13   8      196.50      197.66      7.90 o
  -7  13   8        5.98        1.90      2.43 o
  -6  13   8       29.71       33.53      6.10 o
  -5  13   8       11.13        6.25      2.52 o
  -4  13   8        5.45        3.55      3.04 o
  -3  13   8       31.34       36.09      3.44 o
  -2  13   8       22.75       24.85      3.01 o
  -1  13   8        1.04       -0.04      1.95 o
   0  13   8       23.91       27.26      3.73 o
   1  13   8        2.77        3.66      2.60 o
   2  13   8        0.38        1.72      2.67 o
   3  13   8        2.06        4.39      3.05 o
   4  13   8        2.31       -0.69      3.15 o
   5  13   8       12.34       20.36      4.34 o
   6  13   8        5.95        8.46      4.54 o
 -13  14   8        0.08        0.15      3.42 o
 -12  14   8        2.15        2.33      3.37 o
 -11  14   8        0.45       -1.56      2.76 o
 -10  14   8       32.65       43.85      4.00 o
  -9  14   8        0.18        4.88      2.54 o
  -8  14   8       33.91       44.35      3.58 o
  -7  14   8        0.06       -2.27      2.27 o
  -6  14   8       20.78       22.16      3.23 o
  -5  14   8       36.08       39.39      3.63 o
  -4  14   8       27.05       25.39      3.26 o
  -3  14   8        0.43        1.47      2.31 o
  -2  14   8       20.79       15.12      2.77 o
  -1  14   8        4.19        6.12      3.19 o
   0  14   8        1.21       -2.62      2.62 o
   1  14   8        1.47       -0.09      3.11 o
   2  14   8        5.63        3.06      3.36 o
   3  14   8        1.17        2.13      3.60 o
   4  14   8       30.46       38.32      9.50 o
   5  14   8        0.94       -7.53      8.57 o
   6  14   8        0.00       -3.94      3.94 o
 -13  15   8        3.38        7.37      3.93 o
 -12  15   8        2.40       -0.04      3.38 o
 -11  15   8       14.20       21.34      4.24 o
 -10  15   8        2.57        2.29      2.74 o
  -9  15   8       21.28       22.16      3.25 o
  -8  15   8       36.69       47.05      3.66 o
  -7  15   8       21.96       28.45      3.55 o
  -6  15   8        0.84        0.95      2.33 o
  -5  15   8        1.09        1.56      2.32 o
  -4  15   8        9.02        8.90      3.80 o
  -3  15   8        0.19       -1.21      2.12 o
  -2  15   8        0.06       -2.39      2.39 o
  -1  15   8       29.54       39.57      3.56 o
   0  15   8       19.43       26.18      4.13 o
   1  15   8       64.07       62.00      5.46 o
   2  15   8       94.34       94.85      6.54 o
   3  15   8       29.09       32.76      5.74 o
   4  15   8        4.57       -3.87      4.98 o
   5  15   8        0.05       -3.49      3.49 o
 -12  16   8        3.69        2.03      3.60 o
 -11  16   8        0.07       -4.35      5.48 o
 -10  16   8        6.07        9.06      3.61 o
  -9  16   8       41.45       54.92      5.31 o
  -8  16   8       37.14       41.70      3.66 o
  -7  16   8       14.98       18.10      3.27 o
  -6  16   8       17.49       17.73      3.27 o
  -5  16   8       15.32       16.89      3.08 o
  -4  16   8        3.25        2.29      2.40 o
  -3  16   8        0.02       -2.19      2.19 o
  -2  16   8        0.05        0.77      2.76 o
  -1  16   8       38.32       42.05      4.66 o
   0  16   8        1.08       -0.01      5.68 o
   1  16   8       14.10       11.88      3.90 o
   2  16   8        6.81        1.48      3.30 o
   3  16   8        0.31        2.26      3.59 o
   4  16   8        1.16        2.10      3.65 o
   5  16   8       19.28       30.35     11.17 o
 -12  17   8        0.28       -3.16      4.47 o
 -11  17   8        0.07       -0.69      3.30 o
 -10  17   8       52.89       64.59      7.45 o
  -9  17   8       73.30       81.53      5.57 o
  -8  17   8        0.02       -1.28      2.46 o
  -7  17   8       18.48       22.47      4.60 o
  -6  17   8        0.51       -2.09      3.42 o
  -5  17   8       20.43       28.99      4.20 o
  -4  17   8        8.62        3.48      2.57 o
  -3  17   8       27.71       36.78      3.72 o
  -2  17   8       14.55       19.08      3.18 o
  -1  17   8        3.38        5.70      3.32 o
   0  17   8       13.74       14.46      3.80 o
   1  17   8       22.07       25.23      4.35 o
   2  17   8       15.27        9.66      3.73 o
   3  17   8        9.52        2.04      5.14 o
   4  17   8        1.92        5.89      4.01 o
 -11  18   8        7.36       12.21      5.66 o
 -10  18   8       33.47       45.86      4.95 o
  -9  18   8        8.25        3.17      3.22 o
  -8  18   8        1.72       -1.02      3.00 o
  -7  18   8       22.23       21.84      3.74 o
  -6  18   8        1.89        0.35      2.71 o
  -5  18   8        1.68        2.44      2.71 o
  -4  18   8        2.47        1.99      2.66 o
  -3  18   8        0.08       -2.34      2.34 o
  -2  18   8       25.96       46.08      4.08 o
  -1  18   8        0.17       -0.62      3.11 o
   0  18   8       20.69       26.77      4.41 o
   1  18   8       67.05       58.69      5.41 o
   2  18   8        0.29        4.46      3.55 o
   3  18   8        8.83       10.25      3.95 o
 -10  19   8        1.11        2.00      5.64 o
  -9  19   8        0.18       -0.33      3.25 o
  -8  19   8       16.50       22.33      4.23 o
  -7  19   8        8.66        4.25      2.93 o
  -6  19   8       16.07       16.43      3.48 o
  -5  19   8        6.79        8.78      3.00 o
  -4  19   8       53.09       54.96      5.08 o
  -3  19   8        3.05        5.17      2.78 o
  -2  19   8        1.89        3.32      2.74 o
  -1  19   8        2.15       -3.30      3.85 o
   0  19   8        6.28        3.97      6.33 o
   1  19   8        0.01        4.09      3.44 o
   2  19   8       12.89        9.23     12.74 o
  -9  20   8        7.12        8.46      3.67 o
  -8  20   8       14.67       15.43      3.16 o
  -7  20   8        6.91        3.96      3.38 o
  -6  20   8        1.09       -2.49      2.71 o
  -5  20   8        0.37       -2.16      2.71 o
  -4  20   8       61.83       72.09      4.89 o
  -3  20   8        0.01       -1.95      2.62 o
  -2  20   8       92.46      108.43     10.91 o
  -1  20   8        0.84       -2.38      3.05 o
   0  20   8        0.19       -0.51      3.25 o
   1  20   8        2.44        3.80      3.55 o
  -8  21   8        4.49        0.47      2.77 o
  -7  21   8        7.62        4.29      5.61 o
  -6  21   8        8.52        7.00      4.88 o
  -5  21   8        2.74        3.77      2.95 o
  -4  21   8        0.95        2.32      2.93 o
  -3  21   8        0.17        3.05      2.88 o
  -2  21   8        5.07        6.25      3.31 o
  -1  21   8        0.37       -1.92      3.16 o
   0  21   8        0.01       -2.96      2.96 o
  -6  22   8        0.02        1.43      3.44 o
  -5  22   8        5.45       -1.43      3.19 o
  -4  22   8        8.24        3.95      2.95 o
  -3  22   8       10.03       12.10      3.27 o
  -2  22   8        0.32        7.42      3.54 o
 -16   1   9        0.41       -0.67      3.80 o
 -15   1   9       13.19       15.05      3.47 o
 -14   1   9       34.35       45.48      4.22 o
 -13   1   9        2.05        2.16      2.78 o
 -12   1   9       71.84       86.11      4.78 o
 -11   1   9        8.71        8.36      2.61 o
 -10   1   9       26.06       24.74      3.04 o
  -9   1   9        1.17       -1.31      2.12 o
  -8   1   9      206.39      214.65      5.56 o
  -7   1   9      318.95      307.59      6.66 o
  -6   1   9     1009.91      980.65     12.50 o
  -5   1   9     1457.21     1443.11     20.56 o
  -4   1   9       11.10       10.04      2.40 o
  -3   1   9      219.57      223.99      6.10 o
  -2   1   9       70.33       71.15      3.74 o
  -1   1   9       26.44       25.83      3.03 o
   0   1   9       97.07       92.95      4.95 o
   1   1   9        0.77       -2.14      2.51 o
   2   1   9       23.37       21.80      2.94 o
   3   1   9       27.37       27.36      3.35 o
   4   1   9       12.90       16.34      3.16 o
   5   1   9        0.08        0.60      3.28 o
   6   1   9       11.02       17.08      4.33 o
   7   1   9        9.31        9.15      4.20 o
 -16   2   9        0.06       -1.85      3.72 o
 -15   2   9        0.00        1.93      3.20 o
 -14   2   9       18.92       18.48      3.60 o
 -13   2   9       15.39       15.31      3.34 o
 -12   2   9       32.00       40.78      4.32 o
 -11   2   9       18.49       19.54      3.01 o
 -10   2   9       36.03       38.06      5.69 o
  -9   2   9        2.21        2.83      2.02 o
  -8   2   9      193.79      189.24      5.23 o
  -7   2   9        4.56        3.33      2.06 o
  -6   2   9      283.94      271.78      6.19 o
  -5   2   9       37.01       37.40      2.77 o
  -4   2   9       22.14       24.41      3.23 o
  -3   2   9       66.82       63.47      3.70 o
  -2   2   9       68.35       69.93      3.70 o
  -1   2   9       40.94       39.44      3.15 o
   0   2   9        0.00       -0.01      1.99 o
   1   2   9       41.26       32.01      3.25 o
   2   2   9       15.97       16.95      2.89 o
   3   2   9        0.07       -0.98      2.28 o
   4   2   9        0.64       -2.26      2.26 o
   5   2   9        0.29        2.91      2.81 o
   6   2   9       20.00       31.34      4.80 o
   7   2   9        0.59       -3.66      3.66 o
 -16   3   9        9.88       14.00      3.88 o
 -15   3   9       18.78       24.95      4.70 o
 -14   3   9        0.13        1.15      3.60 o
 -13   3   9       22.09       25.47      3.58 o
 -12   3   9        0.54       -0.81      2.47 o
 -11   3   9       31.14       37.40      3.43 o
 -10   3   9        0.21        4.09      2.41 o
  -9   3   9      171.82      151.49      4.90 o
  -8   3   9      141.38      161.96      4.91 o
  -7   3   9       17.51       19.48      2.37 o
  -6   3   9       27.27       20.89      2.74 o
  -5   3   9      119.82      117.55      4.22 o
  -4   3   9       72.11       65.29      3.56 o
  -3   3   9      202.75      204.78      5.89 o
  -2   3   9        1.12       -0.68      1.83 o
  -1   3   9        0.03       -1.97      1.97 o
   0   3   9        4.02        2.96      2.24 o
   1   3   9       80.98       74.20      3.71 o
   2   3   9       20.06       17.13      2.94 o
   3   3   9        1.32        0.57      2.42 o
   4   3   9        0.00        0.03      2.49 o
   5   3   9       43.26       46.32      5.14 o
   6   3   9        4.34        3.89      4.19 o
   7   3   9        4.57       -1.96      3.74 o
 -16   4   9        0.22       -3.54      3.54 o
 -15   4   9        2.81        0.16      3.76 o
 -14   4   9        0.00       -2.69      4.86 o
 -13   4   9        0.03       -1.65      2.68 o
 -12   4   9        2.18        0.55      2.50 o
 -11   4   9       12.69       13.33      2.85 o
 -10   4   9       14.31       13.63      2.47 o
  -9   4   9        0.82       -0.47      2.16 o
  -8   4   9       14.78        9.48      1.95 o
  -7   4   9        0.02       -0.13      1.73 o
  -6   4   9       76.64       71.22      3.85 o
  -5   4   9      164.94      162.49      4.14 o
  -4   4   9      303.64      303.48      5.72 o
  -3   4   9       76.32       80.00      3.43 o
  -2   4   9       87.27       85.44      3.53 o
  -1   4   9        8.35        6.71      1.97 o
   0   4   9      119.62      130.83      5.69 o
   1   4   9        0.00       -0.06      1.87 o
   2   4   9       21.56       22.67      3.03 o
   3   4   9       31.47       31.46      3.40 o
   4   4   9       63.68       68.95      5.55 o
   5   4   9       18.21       22.96      4.49 o
   6   4   9        5.47        6.22      3.80 o
   7   4   9        0.01        0.48      3.64 o
 -15   5   9        0.78        1.17      3.23 o
 -14   5   9        6.17        6.68      3.14 o
 -13   5   9       14.23       12.03      3.79 o
 -12   5   9        0.19       -1.09      2.43 o
 -11   5   9       82.40       79.81      7.20 o
 -10   5   9       67.28       70.15      3.80 o
  -9   5   9       36.89       33.36      2.87 o
  -8   5   9       45.35       41.20      3.64 o
  -7   5   9       57.59       48.12      3.32 o
  -6   5   9       53.91       51.43      2.68 o
  -5   5   9        1.83        1.55      1.58 o
  -4   5   9       22.32       17.94      1.90 o
  -3   5   9       90.86       76.52      3.28 o
  -2   5   9        2.30        2.33      1.73 o
  -1   5   9        0.02       -1.54      1.54 o
   0   5   9       52.36       45.06      3.01 o
   1   5   9        0.39       -0.53      2.08 o
   2   5   9        1.74       -2.20      2.20 o
   3   5   9        1.99        1.61      2.90 o
   4   5   9        3.00        7.79      3.44 o
   5   5   9        0.11       -3.25      3.25 o
   6   5   9        0.86        5.02      3.69 o
   7   5   9        0.33        2.46      3.77 o
 -15   6   9        1.47        1.29      3.24 o
 -14   6   9        2.75        1.34      2.97 o
 -13   6   9       14.98       13.29      3.23 o
 -12   6   9        1.13       -2.50      2.50 o
 -11   6   9       31.95       31.07      3.02 o
 -10   6   9       15.42       13.23      2.45 o
  -9   6   9       34.36       35.21      2.96 o
  -8   6   9       23.42       14.68      2.31 o
  -7   6   9       12.22        8.83      2.87 o
  -6   6   9       26.16       27.64      3.12 o
  -5   6   9       80.60       81.75      3.28 o
  -4   6   9        1.74        0.48      1.46 o
  -3   6   9        7.19        8.36      1.70 o
  -2   6   9       33.76       36.06      2.60 o
  -1   6   9       53.34       49.89      3.89 o
   0   6   9        1.60        1.84      1.83 o
   1   6   9       14.59       15.86      2.70 o
   2   6   9       24.13       21.93      4.40 o
   3   6   9       38.14       39.73      7.33 o
   4   6   9      163.40      171.13      7.70 o
   5   6   9        0.61        4.94      4.57 o
   6   6   9       24.75       32.36      5.64 o
   7   6   9        0.21        2.79      3.99 o
 -15   7   9        3.89        5.84      3.50 o
 -14   7   9        6.58        3.67      3.18 o
 -13   7   9       82.08       85.70      7.07 o
 -12   7   9        8.19       10.21      3.12 o
 -11   7   9       15.03       17.92      3.08 o
 -10   7   9       11.40       10.18      2.43 o
  -9   7   9        0.37        2.45      1.94 o
  -8   7   9       71.33       64.70      3.37 o
  -7   7   9        0.06       -0.56      2.11 o
  -6   7   9       49.25       43.76      3.22 o
  -5   7   9      124.08      118.74      3.91 o
  -4   7   9      161.01      166.02      4.57 o
  -3   7   9        0.85       -0.31      1.69 o
  -2   7   9       54.38       52.92      2.62 o
  -1   7   9       14.59       12.86      1.78 o
   0   7   9       60.94       50.62      3.06 o
   1   7   9       58.51       47.91      5.18 o
   2   7   9        0.06       -2.58      2.58 o
   3   7   9       19.68       18.29      3.79 o
   4   7   9        0.34        1.02      3.23 o
   5   7   9       31.46       37.54      6.25 o
   6   7   9        5.39        4.25      3.99 o
   7   7   9        3.53       -5.74     10.01 o
 -15   8   9       42.08       53.09      5.03 o
 -14   8   9        0.10        3.87      3.28 o
 -13   8   9        0.92        3.29      2.99 o
 -12   8   9       24.29       31.26      3.41 o
 -11   8   9        1.55        2.32      2.20 o
 -10   8   9       25.80       27.26      2.95 o
  -9   8   9        6.63       11.98      2.20 o
  -8   8   9       12.91       13.25      2.06 o
  -7   8   9       26.52       27.52      2.53 o
  -6   8   9        3.36        1.44      1.80 o
  -5   8   9       94.25       89.33      3.13 o
  -4   8   9      104.32      103.10      3.79 o
  -3   8   9       24.79       19.40      1.95 o
  -2   8   9       26.45       21.92      1.85 o
  -1   8   9        4.44        5.74      1.67 o
   0   8   9        0.01       -0.76      2.00 o
   1   8   9        0.79        1.57      2.66 o
   2   8   9        2.40       -1.72      2.75 o
   3   8   9        2.35        3.26      3.13 o
   4   8   9        3.41        9.25      3.70 o
   5   8   9       10.13        8.44      4.01 o
   6   8   9        7.58        4.87      4.07 o
 -15   9   9        3.94        2.33      3.41 o
 -14   9   9        2.49       -0.39      3.14 o
 -13   9   9        6.04       10.33      3.49 o
 -12   9   9        5.49        6.61      2.56 o
 -11   9   9        0.00        0.47      2.25 o
 -10   9   9        3.35        1.82      2.22 o
  -9   9   9        0.88        0.23      2.07 o
  -8   9   9       54.97       52.09      2.86 o
  -7   9   9        3.45        4.20      1.88 o
  -6   9   9       50.26       47.55      2.88 o
  -5   9   9        0.00        0.33      1.75 o
  -4   9   9      139.87      122.78      3.69 o
  -3   9   9        0.23        1.39      1.43 o
  -2   9   9        3.54        2.33      1.78 o
  -1   9   9       36.91       36.44      2.61 o
   0   9   9      129.01      133.64      5.77 o
   1   9   9        2.97        0.08      2.88 o
   2   9   9        0.97        1.70      3.31 o
   3   9   9       12.01        6.68      3.47 o
   4   9   9       20.78       26.95      4.44 o
   5   9   9       56.20       58.42      5.74 o
   6   9   9        6.30        1.75      4.07 o
 -14  10   9       53.54       56.14      5.02 o
 -13  10   9        0.46       -2.86      2.86 o
 -12  10   9       14.52       10.76      2.85 o
 -11  10   9       16.86       24.64      3.12 o
 -10  10   9        5.56        6.68      2.38 o
  -9  10   9        7.96        8.24      2.13 o
  -8  10   9        3.54        2.45      1.92 o
  -7  10   9       12.72       13.94      2.25 o
  -6  10   9        0.01       -0.50      1.68 o
  -5  10   9       11.23       12.47      3.09 o
  -4  10   9        1.71       -0.38      1.55 o
  -3  10   9       36.82       34.00      2.74 o
  -2  10   9        6.05        5.89      1.78 o
  -1  10   9      122.14      124.51      4.97 o
   0  10   9       43.01       45.08      4.27 o
   1  10   9      217.34      248.55      8.69 o
   2  10   9        5.08        5.03      3.16 o
   3  10   9        3.72        2.00      3.77 o
   4  10   9       13.06       22.29      4.34 o
   5  10   9       25.13       23.86      4.83 o
   6  10   9        5.05        8.73      4.28 o
 -14  11   9        9.62       11.66      4.47 o
 -13  11   9       10.86       11.79      3.74 o
 -12  11   9       50.75       65.51      4.30 o
 -11  11   9        5.60        4.76      2.46 o
 -10  11   9       34.16       32.11      3.21 o
  -9  11   9       20.18       15.77      2.64 o
  -8  11   9       25.29       22.61      3.90 o
  -7  11   9       39.59       45.54      4.08 o
  -6  11   9        2.16       11.94      2.88 o
  -5  11   9       24.96       21.21      2.71 o
  -4  11   9        0.42        1.69      2.01 o
  -3  11   9       37.29       34.52      2.57 o
  -2  11   9        3.21        2.53      1.72 o
  -1  11   9       42.62       44.95      3.40 o
   0  11   9        0.74        2.91      2.83 o
   1  11   9       99.54      105.40      9.11 o
   2  11   9        0.27       -0.55      2.97 o
   3  11   9       34.57       38.76      4.63 o
   4  11   9       44.53       45.20      5.15 o
   5  11   9       13.17       17.94      4.54 o
 -14  12   9       39.58       57.35      5.99 o
 -13  12   9       12.19       11.82      4.61 o
 -12  12   9        4.94        4.05      3.04 o
 -11  12   9        3.57        4.09      3.09 o
 -10  12   9        0.87        0.80      2.59 o
  -9  12   9        9.51       12.38      2.90 o
  -8  12   9       22.75       28.94      3.29 o
  -7  12   9       31.34       33.97      3.75 o
  -6  12   9        2.43        2.48      2.44 o
  -5  12   9        8.65       13.44      2.99 o
  -4  12   9       13.82       13.61      2.88 o
  -3  12   9       27.94       20.09      3.18 o
  -2  12   9       49.75       52.26      3.01 o
  -1  12   9       65.44       57.86      3.78 o
   0  12   9       22.28       25.58      3.68 o
   1  12   9        0.00       -3.01      3.01 o
   2  12   9        0.53        0.45      3.01 o
   3  12   9        9.04       12.77      3.78 o
   4  12   9        3.68        6.76      3.79 o
   5  12   9        1.66        9.32      4.29 o
 -13  13   9       56.61       68.86      6.15 o
 -12  13   9        6.76        9.91      4.00 o
 -11  13   9        1.05        5.26      3.04 o
 -10  13   9        8.66       10.08      3.10 o
  -9  13   9        2.94        2.57      2.50 o
  -8  13   9       21.21       21.35      3.14 o
  -7  13   9        0.00        2.20      2.53 o
  -6  13   9       23.84       20.18      3.29 o
  -5  13   9       31.92       24.86      3.41 o
  -4  13   9        9.29        4.30      2.54 o
  -3  13   9        3.20        2.45      4.23 o
  -2  13   9       23.09       26.64      3.32 o
  -1  13   9        0.10       -0.93      3.08 o
   0  13   9       15.37       14.48      3.96 o
   1  13   9       29.27       29.60      4.98 o
   2  13   9       19.17       24.00      4.83 o
   3  13   9        6.08       10.23      4.49 o
   4  13   9        1.55        6.61      4.63 o
   5  13   9       50.06       58.82      7.20 o
 -13  14   9       10.50       18.04      5.77 o
 -12  14   9        1.59        0.92      3.41 o
 -11  14   9      137.14      171.20      6.92 o
 -10  14   9       59.46       66.71      4.70 o
  -9  14   9        3.60        4.65      2.73 o
  -8  14   9       17.97       19.57      3.00 o
  -7  14   9       16.29       14.48      3.25 o
  -6  14   9        3.48        5.25      2.71 o
  -5  14   9       17.03       23.72      3.40 o
  -4  14   9        2.75       -0.88      2.32 o
  -3  14   9       16.49       20.14      3.24 o
  -2  14   9        0.95        3.83      2.45 o
  -1  14   9      122.37      115.13      7.10 o
   0  14   9       43.20       49.94      5.45 o
   1  14   9        0.02        4.83      3.79 o
   2  14   9        2.75        5.91      5.87 o
   3  14   9       15.23       16.75      4.77 o
   4  14   9       10.98        8.08     11.01 o
 -12  15   9        1.61        9.74      4.06 o
 -11  15   9       14.67       22.14      5.66 o
 -10  15   9       10.40       14.60      3.80 o
  -9  15   9       12.37       14.11      3.15 o
  -8  15   9       27.20       28.30      3.47 o
  -7  15   9        4.81        4.55      2.84 o
  -6  15   9       21.40       22.58      4.45 o
  -5  15   9       44.75       48.80      4.62 o
  -4  15   9        1.78        1.16      2.48 o
  -3  15   9        2.14        1.99      2.62 o
  -2  15   9       26.45       25.66      4.36 o
  -1  15   9        0.27       -2.29      3.10 o
   0  15   9        3.52        6.06      3.67 o
   1  15   9        7.24        2.30      6.21 o
   2  15   9        4.77        3.12      3.76 o
   3  15   9        0.20        1.12      6.89 o
   4  15   9       20.04       33.62      8.10 o
 -12  16   9        2.08       -1.60      3.51 o
 -11  16   9        5.76        6.18      3.76 o
 -10  16   9        9.77       21.07      4.18 o
  -9  16   9       10.29        4.48      2.92 o
  -8  16   9        2.63        0.16      3.32 o
  -7  16   9        0.26       -2.59      2.59 o
  -6  16   9        2.74        1.14      2.69 o
  -5  16   9        5.11        6.83      2.92 o
  -4  16   9        1.17       -0.81      2.45 o
  -3  16   9       23.66       19.15      3.33 o
  -2  16   9       29.81       32.86      4.73 o
  -1  16   9        7.84        7.01      3.64 o
   0  16   9        0.24       -2.20      3.35 o
   1  16   9       14.94       11.74      5.52 o
   2  16   9        6.54       10.15      4.48 o
   3  16   9        2.13       -0.34      3.73 o
 -11  17   9       15.17       22.50      4.63 o
 -10  17   9       26.04       27.62      4.43 o
  -9  17   9        1.65        1.86      3.41 o
  -8  17   9        0.18        0.55      2.56 o
  -7  17   9        0.54       -0.32      3.35 o
  -6  17   9       11.51       20.54      4.38 o
  -5  17   9       28.00       34.04      5.55 o
  -4  17   9       29.72       23.61      4.41 o
  -3  17   9       11.78        7.26      3.09 o
  -2  17   9        2.76        0.83      3.25 o
  -1  17   9        0.13       -1.65      3.11 o
   0  17   9        0.62        0.44      8.93 o
   1  17   9        7.44        8.29     12.01 o
   2  17   9        3.30        1.97      4.00 o
 -10  18   9        1.40       -0.98      3.43 o
  -9  18   9       11.71       10.90      4.29 o
  -8  18   9        9.59        8.82      4.32 o
  -7  18   9        2.13       -1.24      2.78 o
  -6  18   9        5.21        5.93      3.15 o
  -5  18   9       78.37      102.34      7.86 o
  -4  18   9        1.96        2.99      3.03 o
  -3  18   9       13.24        9.89      3.92 o
  -2  18   9        3.69        2.99      3.37 o
  -1  18   9        0.00       -2.45      3.09 o
   0  18   9        5.90        9.35      4.21 o
   1  18   9        0.92        3.78      3.79 o
  -9  19   9        0.31        6.07      3.43 o
  -8  19   9        1.43        3.05      2.82 o
  -7  19   9       12.09       14.21      3.61 o
  -6  19   9       12.19       12.27      3.83 o
  -5  19   9        0.17       -0.29      2.82 o
  -4  19   9       23.55       24.07      3.73 o
  -3  19   9       15.67       19.28      4.26 o
  -2  19   9        6.44        2.84      3.44 o
  -1  19   9        2.37        1.26      3.39 o
   0  19   9       18.24       22.75      4.77 o
  -7  20   9        1.64        5.51      3.28 o
  -6  20   9        2.01        1.10      3.03 o
  -5  20   9        0.06       -3.94      6.31 o
  -4  20   9        0.07        7.19      3.19 o
  -3  20   9        0.22        1.49      3.27 o
  -2  20   9        2.13        8.50      5.27 o
  -1  20   9        0.01       -3.32      3.41 o
  -4  21   9        8.60        4.82      5.46 o
 -15   0  10        1.33        0.61      4.50 o
 -14   0  10        1.60       -2.00      4.08 o
 -13   0  10       18.19       22.02      5.06 o
 -12   0  10        0.87       -3.20      3.66 o
 -11   0  10       29.97       30.73      4.97 o
 -10   0  10        2.30        3.44      3.58 o
  -9   0  10      230.29      221.82      9.44 o
  -8   0  10       78.73       94.62      6.42 o
  -7   0  10        9.81        6.87      3.00 o
  -6   0  10      114.31      111.98      8.42 o
  -5   0  10       84.28       78.02      5.88 o
  -4   0  10       33.45       33.21      7.15 o
  -3   0  10       16.67       17.13      3.85 o
  -2   0  10        1.24        2.81      3.13 o
  -1   0  10      253.55      266.20     10.28 o
   0   0  10      118.70      106.57     11.83 o
   1   0  10        7.71        0.51      4.74 o
   2   0  10       47.15       52.43      5.83 o
   3   0  10       52.25       49.56      7.08 o
   4   0  10       20.57       30.77      5.54 o
   5   0  10        1.50        3.99      4.64 o
   6   0  10        1.25        5.40      7.78 o
 -15   1  10        2.20        2.04      3.18 o
 -14   1  10        2.56        0.79      3.02 o
 -13   1  10        1.61        1.93      2.94 o
 -12   1  10       48.43       41.55      4.02 o
 -11   1  10       80.00       87.04      5.82 o
 -10   1  10        3.08        0.97      2.40 o
  -9   1  10       40.41       46.74      3.65 o
  -8   1  10       50.74       52.74      3.73 o
  -7   1  10       32.90       34.99      2.69 o
  -6   1  10       14.26       14.85      2.45 o
  -5   1  10        4.44        6.53      2.44 o
  -4   1  10        0.78        1.65      2.22 o
  -3   1  10       29.13       33.47      3.19 o
  -2   1  10        2.68       -2.09      2.09 o
  -1   1  10       11.01       10.70      3.37 o
   0   1  10        7.35        7.16      2.50 o
   1   1  10        2.57        1.65      2.82 o
   2   1  10        5.75        6.28      2.74 o
   3   1  10        0.42       -2.51      2.51 o
   4   1  10        0.22       -1.76      2.66 o
   5   1  10        1.40        8.58      4.17 o
   6   1  10        0.14       -1.19      3.86 o
 -15   2  10        3.07        0.64      3.12 o
 -14   2  10        1.91       -2.77      2.77 o
 -13   2  10        2.36        5.13      3.01 o
 -12   2  10       32.81       34.62      3.83 o
 -11   2  10       51.49       47.67      3.89 o
 -10   2  10        5.54        4.38      2.59 o
  -9   2  10      120.01      114.34      5.04 o
  -8   2  10        2.83        1.07      2.67 o
  -7   2  10       54.49       44.33      3.17 o
  -6   2  10       23.53       24.16      2.68 o
  -5   2  10       69.13       61.61      3.38 o
  -4   2  10       49.31       49.25      3.54 o
  -3   2  10        3.27        2.71      2.17 o
  -2   2  10       37.48       40.11      3.42 o
  -1   2  10        6.18       10.28      2.53 o
   0   2  10       64.32       67.08      4.17 o
   1   2  10        0.22       -2.16      2.16 o
   2   2  10        1.00        1.74      2.58 o
   3   2  10       24.53       24.44      3.59 o
   4   2  10        7.95        8.21      3.76 o
   5   2  10       13.43       13.90      4.45 o
   6   2  10        1.26       -2.34      3.74 o
 -15   3  10        0.04        3.72      3.94 o
 -14   3  10        8.99        5.71      3.21 o
 -13   3  10       15.33       16.94      3.45 o
 -12   3  10       38.07       31.02      3.73 o
 -11   3  10       66.17       55.42      5.32 o
 -10   3  10       13.81       10.19      2.81 o
  -9   3  10       47.51       46.05      4.06 o
  -8   3  10       72.17       67.11      3.59 o
  -7   3  10       71.10       74.18      3.74 o
  -6   3  10       19.90       18.75      2.52 o
  -5   3  10      104.46      103.39      4.14 o
  -4   3  10        2.62        0.59      2.10 o
  -3   3  10       11.10       11.09      3.24 o
  -2   3  10        0.55       -0.50      2.11 o
  -1   3  10        4.75        6.98      2.70 o
   0   3  10        0.49        0.05      2.30 o
   1   3  10        0.15        0.55      2.39 o
   2   3  10        0.91       -2.40      2.40 o
   3   3  10        3.54       -0.55      2.59 o
   4   3  10        4.02        6.27      3.75 o
   5   3  10        4.74        0.48      3.60 o
   6   3  10        0.00       -2.98      4.89 o
 -15   4  10        2.95       -0.77      3.11 o
 -14   4  10       19.15        9.46      4.16 o
 -13   4  10        5.46        2.99      2.84 o
 -12   4  10       87.81      100.75      6.33 o
 -11   4  10        0.06       -2.35      2.35 o
 -10   4  10       53.79       56.69      4.03 o
  -9   4  10        0.02       -2.04      2.04 o
  -8   4  10       11.95        9.37      2.26 o
  -7   4  10        6.71        6.96      2.24 o
  -6   4  10      180.47      184.61      8.87 o
  -5   4  10       23.77       21.94      2.18 o
  -4   4  10        1.36       -0.29      1.56 o
  -3   4  10       21.40       23.69      2.52 o
  -2   4  10        6.89        2.20      1.86 o
  -1   4  10       21.37       19.09      2.54 o
   0   4  10       67.97       61.33      4.05 o
   1   4  10        0.15       -0.04      2.29 o
   2   4  10       38.53       41.25      3.87 o
   3   4  10        0.28       -2.26      3.13 o
   4   4  10       13.60       12.13      4.05 o
   5   4  10        0.14        3.30      3.73 o
 -15   5  10        1.95        0.37      3.25 o
 -14   5  10        1.05       -2.99      2.99 o
 -13   5  10        2.96        7.65      3.72 o
 -12   5  10        0.22       -2.51      2.51 o
 -11   5  10        8.94       11.19      3.01 o
 -10   5  10        3.01       -2.64      3.22 o
  -9   5  10       68.78       68.62      4.56 o
  -8   5  10        0.83        0.93      1.96 o
  -7   5  10        0.94       -1.81      2.11 o
  -6   5  10        4.05        4.95      2.35 o
  -5   5  10        0.76        3.11      2.39 o
  -4   5  10       45.97       44.66      2.65 o
  -3   5  10       34.26       35.26      2.78 o
  -2   5  10       81.76       87.51      3.83 o
  -1   5  10       22.12       31.97      2.83 o
   0   5  10        3.26        4.48      2.36 o
   1   5  10       64.80       80.16      4.62 o
   2   5  10       30.10       36.53      4.54 o
   3   5  10       28.72       31.27      5.12 o
   4   5  10       10.85        9.71      4.09 o
   5   5  10        0.02       -3.23      3.23 o
 -15   6  10       10.01        4.83      3.40 o
 -14   6  10       21.22       15.82      3.78 o
 -13   6  10        0.04        2.03      2.94 o
 -12   6  10       70.86       64.51      5.34 o
 -11   6  10        0.36       -0.05      2.52 o
 -10   6  10      252.98      244.91      7.24 o
  -9   6  10       19.94       12.67      2.86 o
  -8   6  10       57.70       47.27      3.20 o
  -7   6  10        4.91        3.64      2.22 o
  -6   6  10       47.34       52.49      3.69 o
  -5   6  10      232.71      220.28      6.48 o
  -4   6  10        2.00       -1.84      1.88 o
  -3   6  10       27.40       29.61      2.44 o
  -2   6  10       19.11       19.04      2.44 o
  -1   6  10       32.78       32.22      2.83 o
   0   6  10       17.13       10.38      2.69 o
   1   6  10        4.36        2.21      3.62 o
   2   6  10        7.29        4.16      4.47 o
   3   6  10        1.08       -0.51      3.49 o
   4   6  10        0.99        0.26      3.75 o
   5   6  10        0.61        6.10      3.93 o
 -15   7  10       22.68       15.88      4.08 o
 -14   7  10        3.83        2.97      3.23 o
 -13   7  10        6.30        4.45      3.08 o
 -12   7  10        9.94       15.27      3.34 o
 -11   7  10       11.32       12.28      3.15 o
 -10   7  10        9.33       11.43      2.81 o
  -9   7  10        5.05        4.06      2.25 o
  -8   7  10       16.02       17.22      2.84 o
  -7   7  10       24.28       29.69      3.15 o
  -6   7  10        0.31        0.11      2.18 o
  -5   7  10       77.33       81.81      4.22 o
  -4   7  10       16.94       19.84      2.34 o
  -3   7  10      123.39      110.87      3.43 o
  -2   7  10       30.74       31.20      2.40 o
  -1   7  10       24.35       29.80      4.78 o
   0   7  10        2.61        3.00      3.00 o
   1   7  10        0.03       -2.76      2.76 o
   2   7  10        9.57        7.44      3.51 o
   3   7  10       18.07       17.44      4.11 o
   4   7  10        2.80        9.27      4.13 o
   5   7  10       26.81       30.01      5.17 o
 -14   8  10        2.87        1.23      3.18 o
 -13   8  10        5.11        2.61      3.15 o
 -12   8  10        0.00        1.21      2.76 o
 -11   8  10        0.22       -2.57      2.57 o
 -10   8  10        1.44       -0.74      2.44 o
  -9   8  10        1.09        1.51      1.94 o
  -8   8  10        2.31        3.25      1.86 o
  -7   8  10        0.28       -1.99      1.99 o
  -6   8  10        5.27        3.25      2.00 o
  -5   8  10        0.04        0.86      1.85 o
  -4   8  10       41.38       44.20      3.00 o
  -3   8  10        1.64       -1.24      1.43 o
  -2   8  10       14.60       10.38      2.97 o
  -1   8  10       22.46       20.35      3.97 o
   0   8  10       21.45       26.25      3.97 o
   1   8  10        0.87        1.99      3.16 o
   2   8  10       12.52       15.44      3.96 o
   3   8  10        0.98        0.09      4.60 o
   4   8  10       58.04       62.71     11.38 o
   5   8  10        0.94        0.26      3.70 o
 -14   9  10        4.69        4.06      3.41 o
 -13   9  10        0.47        0.71      3.05 o
 -12   9  10        9.90       17.24      3.59 o
 -11   9  10        0.31        1.14      2.79 o
 -10   9  10        0.37       -2.15      2.82 o
  -9   9  10        0.01        0.03      2.12 o
  -8   9  10        1.96        2.96      1.92 o
  -7   9  10       13.24        9.81      2.27 o
  -6   9  10        0.05        1.15      1.90 o
  -5   9  10       21.00       19.54      3.08 o
  -4   9  10        0.75        0.23      2.07 o
  -3   9  10       45.78       47.54      3.00 o
  -2   9  10       10.48       10.01      2.15 o
  -1   9  10       14.54       15.41      3.37 o
   0   9  10       24.59       23.78      3.91 o
   1   9  10       32.83       25.78      4.14 o
   2   9  10        0.53       -0.41      4.53 o
   3   9  10        1.50        6.50      3.78 o
   4   9  10       61.09       79.15      6.47 o
 -14  10  10        2.04        0.38      3.44 o
 -13  10  10       18.63       16.83      3.95 o
 -12  10  10       30.39       41.34      4.30 o
 -11  10  10        5.69        3.70      2.92 o
 -10  10  10        9.96        6.20      2.59 o
  -9  10  10       32.00       30.39      3.15 o
  -8  10  10        0.62        1.75      2.12 o
  -7  10  10      106.32       97.45      5.51 o
  -6  10  10       65.53       52.26      3.70 o
  -5  10  10        2.02       -0.66      2.03 o
  -4  10  10        0.98        1.09      2.07 o
  -3  10  10        8.49       12.17      2.58 o
  -2  10  10       16.63       20.56      3.04 o
  -1  10  10        0.85        2.13      2.97 o
   0  10  10       33.32       38.97      4.43 o
   1  10  10        1.53       -1.10      3.05 o
   2  10  10       21.02       29.14      4.58 o
   3  10  10       15.51       13.02      4.24 o
   4  10  10        0.01        0.91      3.96 o
 -13  11  10       11.42       13.21      4.44 o
 -12  11  10        6.01        2.76      5.66 o
 -11  11  10       15.06       23.87      4.67 o
 -10  11  10        0.00       -0.85      2.59 o
  -9  11  10        0.14       -2.37      2.37 o
  -8  11  10       16.46       14.78      3.42 o
  -7  11  10       12.99        6.89      2.84 o
  -6  11  10        0.10       -2.33      3.80 o
  -5  11  10       13.72       13.50      3.03 o
  -4  11  10        1.15       -1.97      1.97 o
  -3  11  10       36.31       40.65      3.39 o
  -2  11  10       18.69       14.22      3.40 o
  -1  11  10       11.31       13.62      3.51 o
   0  11  10       89.99       85.60      5.64 o
   1  11  10        0.87       -3.14      3.14 o
   2  11  10       15.72       23.52      4.44 o
   3  11  10        1.93        0.00      3.96 o
   4  11  10        1.92        5.74      5.40 o
 -13  12  10        6.53        8.41      4.17 o
 -12  12  10        8.61       12.66      4.16 o
 -11  12  10        0.02       -1.69      2.86 o
 -10  12  10        8.38        5.93      2.93 o
  -9  12  10       33.39       32.99      5.34 o
  -8  12  10        8.69       12.99      3.41 o
  -7  12  10        9.64       10.32      3.02 o
  -6  12  10       43.85       34.71      3.94 o
  -5  12  10        1.47        2.88      2.93 o
  -4  12  10        0.52        2.78      3.06 o
  -3  12  10        5.98        0.11      3.68 o
  -2  12  10        0.43        0.34      3.23 o
  -1  12  10       30.31       38.29      5.27 o
   0  12  10        2.30        7.45      8.52 o
   1  12  10        0.10        0.45      3.19 o
   2  12  10        5.37        1.46      7.99 o
   3  12  10        8.00        8.27      4.99 o
 -12  13  10        6.23       11.55      4.08 o
 -11  13  10       21.45       23.28      3.91 o
 -10  13  10       16.28       16.51      3.43 o
  -9  13  10        0.17        0.31      2.70 o
  -8  13  10       17.58        9.63      4.73 o
  -7  13  10        5.08        4.13      2.88 o
  -6  13  10       53.15       59.14      4.66 o
  -5  13  10        3.28        5.60      2.75 o
  -4  13  10       18.77       14.81      3.22 o
  -3  13  10       20.87       15.00      4.12 o
  -2  13  10      104.10      117.59      7.56 o
  -1  13  10        6.53       16.54      6.15 o
   0  13  10        0.70        3.16      3.82 o
   1  13  10        0.26       -1.49      4.06 o
   2  13  10        3.93       -0.52      4.10 o
   3  13  10        0.00       -2.20      4.40 o
 -12  14  10        0.35       -0.33      3.54 o
 -11  14  10        0.82        8.90      3.82 o
 -10  14  10        3.14        4.31      2.96 o
  -9  14  10        0.32        5.34      2.90 o
  -8  14  10       10.06       11.32      3.53 o
  -7  14  10       10.00        6.97      4.41 o
  -6  14  10       42.37       51.69      4.57 o
  -5  14  10        3.17       -0.83      2.61 o
  -4  14  10        2.14        5.49      2.95 o
  -3  14  10        4.88        0.39      3.33 o
  -2  14  10        4.28        8.49      3.92 o
  -1  14  10       13.59       10.66      4.20 o
   0  14  10        0.76        7.52      4.28 o
   1  14  10        0.90       -0.49      6.14 o
   2  14  10        1.11       -3.74      4.02 o
 -11  15  10        0.09       -3.53      3.53 o
 -10  15  10       14.32       15.46      4.17 o
  -9  15  10        0.01       -4.13      4.13 o
  -8  15  10       14.66        4.51      3.21 o
  -7  15  10        1.79       -0.06      2.75 o
  -6  15  10       10.89       14.37      4.15 o
  -5  15  10        0.02        2.21      2.81 o
  -4  15  10        0.11        1.14      2.65 o
  -3  15  10        0.09       -0.76      6.43 o
  -2  15  10        9.55        8.19      3.94 o
  -1  15  10       16.98       21.39      6.53 o
   0  15  10        3.37        3.17      4.24 o
   1  15  10       57.62       78.60      7.08 o
   2  15  10        8.44       21.64      7.46 o
 -10  16  10       17.79       24.92      4.57 o
  -9  16  10        5.07        1.91      2.83 o
  -8  16  10        2.34       -2.90      2.90 o
  -7  16  10        1.15       -2.75      2.75 o
  -6  16  10        0.03        5.99      3.03 o
  -5  16  10       31.49       31.40      4.11 o
  -4  16  10        3.08        2.41      2.92 o
  -3  16  10        0.54       -3.26      3.26 o
  -2  16  10        2.89        2.38      4.54 o
  -1  16  10        4.47        3.31      3.91 o
   0  16  10        0.77        0.19      3.90 o
   1  16  10       28.89       31.86      5.67 o
  -9  17  10        0.09        2.09      2.79 o
  -8  17  10        1.30       -2.57      2.57 o
  -7  17  10        8.60        9.17      3.53 o
  -6  17  10        2.28        7.51      3.27 o
  -5  17  10        9.98       13.25      3.41 o
  -4  17  10        8.41        8.08      3.19 o
  -3  17  10        0.11       -3.04      3.04 o
  -2  17  10        1.22       -1.04      3.62 o
  -1  17  10        4.33        8.67      4.13 o
   0  17  10       21.47       20.80      4.89 o
  -8  18  10        2.39       -1.44      2.75 o
  -7  18  10        0.38        0.04      3.01 o
  -6  18  10        4.07        6.24      3.27 o
  -5  18  10        0.30       -2.87      2.87 o
  -4  18  10        1.55       -3.12      3.12 o
  -3  18  10        2.05        0.67      3.56 o
  -2  18  10        0.27       -3.58      3.58 o
  -1  18  10        1.94        8.93      6.05 o
  -6  19  10        4.33       -0.72      4.12 o
  -5  19  10        0.06        0.79      3.24 o
  -4  19  10        0.50       -2.47      3.44 o
 -15   1  11        0.70       -2.14      6.24 o
 -14   1  11        8.17        6.88      3.37 o
 -13   1  11        9.90       13.04      3.47 o
 -12   1  11        1.15        1.71      2.77 o
 -11   1  11       11.12        1.86      2.79 o
 -10   1  11        2.95        1.46      2.54 o
  -9   1  11       20.21       25.65      4.53 o
  -8   1  11       12.70       10.88      2.94 o
  -7   1  11       33.31       27.17      2.70 o
  -6   1  11       27.27       22.63      2.81 o
  -5   1  11       10.10       15.55      2.94 o
  -4   1  11        2.17       -2.10      2.10 o
  -3   1  11        1.53        0.20      2.68 o
  -2   1  11        6.37        5.99      2.68 o
  -1   1  11        2.35        2.11      2.54 o
   0   1  11        5.12        9.23      2.93 o
   1   1  11       22.92       23.59      3.62 o
   2   1  11       14.00       11.26      3.65 o
   3   1  11       35.64       43.48      4.53 o
   4   1  11        2.20       -0.43      4.73 o
 -14   2  11        5.50       13.75      3.41 o
 -13   2  11        6.41       14.25      3.42 o
 -12   2  11       14.67       12.44      3.14 o
 -11   2  11        6.06        8.10      3.08 o
 -10   2  11       14.33       18.02      3.34 o
  -9   2  11       20.96       25.61      3.38 o
  -8   2  11       10.68        6.21      2.41 o
  -7   2  11       10.08       11.45      2.54 o
  -6   2  11      173.96      163.38      5.37 o
  -5   2  11        5.19        6.95      2.34 o
  -4   2  11       12.82       11.45      2.78 o
  -3   2  11       21.65       18.48      3.02 o
  -2   2  11        0.30        3.74      2.49 o
  -1   2  11        1.30        0.41      2.44 o
   0   2  11       57.07       64.84      4.52 o
   1   2  11        3.71        2.86      2.96 o
   2   2  11       16.40       18.52      3.52 o
   3   2  11        0.20        1.82      3.72 o
   4   2  11       15.48       12.77      4.55 o
 -14   3  11        1.17       -0.25      3.11 o
 -13   3  11        7.23        7.35      3.22 o
 -12   3  11        0.93       -2.04      2.78 o
 -11   3  11        2.41        0.34      2.68 o
 -10   3  11        6.07        2.75      3.99 o
  -9   3  11        0.01       -0.92      2.89 o
  -8   3  11        1.65        0.71      2.18 o
  -7   3  11       27.69       29.56      3.02 o
  -6   3  11       34.60       32.41      3.04 o
  -5   3  11        0.91        1.03      2.11 o
  -4   3  11        0.91       -1.31      2.08 o
  -3   3  11        2.80       -1.87      1.87 o
  -2   3  11        7.88        4.71      2.54 o
  -1   3  11       48.32       48.52      4.68 o
   0   3  11       32.69       37.60      4.34 o
   1   3  11       34.54       45.89      4.19 o
   2   3  11        5.85        6.84      3.71 o
   3   3  11       29.03       21.13      4.62 o
   4   3  11        1.90        3.82      5.36 o
 -14   4  11        0.33       -0.71      3.67 o
 -13   4  11        5.79        4.47      3.12 o
 -12   4  11        1.72       -2.65      2.65 o
 -11   4  11        0.02        2.21      2.85 o
 -10   4  11       10.25        5.53      2.84 o
  -9   4  11        0.00       -0.39      2.50 o
  -8   4  11       10.54       16.64      2.73 o
  -7   4  11       21.40       18.62      3.15 o
  -6   4  11       20.13       27.72      3.31 o
  -5   4  11        2.95        2.59      2.17 o
  -4   4  11       61.71       66.76      3.72 o
  -3   4  11       36.92       42.98      3.25 o
  -2   4  11       19.03       21.18      3.27 o
  -1   4  11        6.27       11.31      2.91 o
   0   4  11        2.31        2.92      2.66 o
   1   4  11        1.35       -0.24      3.21 o
   2   4  11       22.01       27.75      5.36 o
   3   4  11        2.13       -1.19      3.50 o
   4   4  11       16.23       10.11      4.68 o
 -14   5  11       12.98       10.42      4.18 o
 -13   5  11       13.83       12.02      4.06 o
 -12   5  11       23.28       28.49      3.83 o
 -11   5  11        0.03        3.04      2.80 o
 -10   5  11        4.70        2.76      3.17 o
  -9   5  11        0.40        0.13      2.51 o
  -8   5  11        4.12        5.76      2.83 o
  -7   5  11       52.67       53.28      3.94 o
  -6   5  11        2.75        2.10      2.50 o
  -5   5  11       40.16       40.71      3.51 o
  -4   5  11        6.12        5.74      2.27 o
  -3   5  11        2.06        0.57      2.00 o
  -2   5  11        3.86        0.60      2.34 o
  -1   5  11        1.42        2.23      2.74 o
   0   5  11        6.92        5.70      3.40 o
   1   5  11       15.07       21.19      4.32 o
   2   5  11        0.19       -4.47      5.72 o
   3   5  11       13.73       15.72      4.38 o
   4   5  11        3.38        3.07      4.89 o
 -14   6  11       17.98       24.85      4.57 o
 -13   6  11        1.91        7.99      3.56 o
 -12   6  11        1.99        2.19      3.53 o
 -11   6  11        7.66        7.07      2.96 o
 -10   6  11        7.32        4.80      2.88 o
  -9   6  11        0.41       -0.16      2.17 o
  -8   6  11        2.96        6.50      2.36 o
  -7   6  11        0.74       -0.31      2.39 o
  -6   6  11       13.39       14.63      2.88 o
  -5   6  11        7.83       10.31      2.81 o
  -4   6  11        3.16        1.91      2.13 o
  -3   6  11        1.17        0.11      2.04 o
  -2   6  11        0.53       -1.71      2.32 o
  -1   6  11       41.17       54.63      5.06 o
   0   6  11        4.29       -0.37      3.17 o
   1   6  11        0.03        4.62      3.58 o
   2   6  11        3.66        1.61      3.58 o
   3   6  11        6.66        5.27      4.18 o
 -14   7  11        8.35       12.59      3.71 o
 -13   7  11       18.63       18.48      4.23 o
 -12   7  11        0.18        3.66      3.11 o
 -11   7  11        0.46        1.52      3.34 o
 -10   7  11        0.69       -0.94      2.57 o
  -9   7  11        0.05        0.48      2.26 o
  -8   7  11       13.71       15.83      2.76 o
  -7   7  11       42.40       54.23      3.98 o
  -6   7  11       32.77       33.81      3.49 o
  -5   7  11       16.72       10.05      4.48 o
  -4   7  11       14.77       12.09      2.82 o
  -3   7  11       14.10       14.58      2.87 o
  -2   7  11       30.87       43.34      4.65 o
  -1   7  11       27.12       25.65      6.83 o
   0   7  11       80.73       92.15      6.17 o
   1   7  11       64.53       77.40      5.99 o
   2   7  11       63.67       70.31      6.07 o
   3   7  11       14.06       11.70      4.50 o
 -13   8  11       20.05       21.69      4.12 o
 -12   8  11        6.73        2.44      3.15 o
 -11   8  11       12.66        5.48      3.15 o
 -10   8  11        1.77       -2.63      3.21 o
  -9   8  11       23.55       25.58      3.80 o
  -8   8  11        0.51        1.77      2.03 o
  -7   8  11        4.72        5.88      2.31 o
  -6   8  11        5.80        8.10      2.35 o
  -5   8  11       12.01       13.14      2.87 o
  -4   8  11        1.29        0.22      2.86 o
  -3   8  11        0.36       -0.18      2.77 o
  -2   8  11        4.05        9.64      3.51 o
  -1   8  11        6.48       12.98      5.08 o
   0   8  11      112.91      121.26      6.83 o
   1   8  11       20.54       31.31      4.76 o
   2   8  11       54.50       50.18      5.65 o
   3   8  11        4.50        6.08      4.17 o
 -13   9  11        0.17        1.95      3.37 o
 -12   9  11        1.70       -0.89      3.08 o
 -11   9  11        1.64       -0.59      2.84 o
 -10   9  11       12.10        5.73      3.03 o
  -9   9  11        6.99        6.04      2.60 o
  -8   9  11        3.20        4.67      2.79 o
  -7   9  11        0.00        0.22      2.37 o
  -6   9  11        0.71        1.90      2.67 o
  -5   9  11        0.75        2.57      2.32 o
  -4   9  11       12.21        7.42      2.72 o
  -3   9  11       19.61       22.25      3.97 o
  -2   9  11       37.03       40.93      4.69 o
  -1   9  11       39.61       48.69      5.00 o
   0   9  11       32.12       36.32      4.82 o
   1   9  11       13.47       13.00      5.82 o
   2   9  11       10.35       13.22      4.30 o
 -13  10  11        0.51        1.44      5.15 o
 -12  10  11       25.40       26.04      4.82 o
 -11  10  11        1.53        2.57      3.49 o
 -10  10  11        1.56       -0.62      3.11 o
  -9  10  11        0.91       -0.94      2.72 o
  -8  10  11       28.47       33.09      4.31 o
  -7  10  11        0.16        1.02      3.48 o
  -6  10  11       73.34       76.80      5.35 o
  -5  10  11        0.88       -1.93      2.25 o
  -4  10  11       95.36       92.61      6.60 o
  -3  10  11        0.16       -3.52      3.52 o
  -2  10  11        0.74       -0.99      3.92 o
  -1  10  11      136.60      164.70      7.72 o
   0  10  11       15.82       23.20      4.45 o
   1  10  11       21.48       24.64      6.25 o
   2  10  11       21.69       26.78      4.93 o
 -12  11  11        3.36       -2.06      6.24 o
 -11  11  11        2.42       -0.33      3.47 o
 -10  11  11        0.21       -2.40      3.14 o
  -9  11  11       10.17       13.34      3.27 o
  -8  11  11       31.65       39.32      4.52 o
  -7  11  11       45.10       56.65      4.88 o
  -6  11  11        7.26       15.91      3.54 o
  -5  11  11       20.21       23.86      3.86 o
  -4  11  11        1.56        0.94      2.83 o
  -3  11  11       48.23       55.04      7.55 o
  -2  11  11        4.31       13.62      9.72 o
  -1  11  11        0.14        5.84      3.52 o
   0  11  11       29.37       39.54      4.89 o
   1  11  11        2.45        2.49      3.83 o
   2  11  11       20.53       18.71      4.72 o
 -12  12  11       16.06       24.13      4.90 o
 -11  12  11        0.49        8.03      3.79 o
 -10  12  11       16.94       17.79      4.14 o
  -9  12  11        5.67        2.27      2.90 o
  -8  12  11       41.81       51.09      4.91 o
  -7  12  11       30.99       29.70      4.58 o
  -6  12  11        9.35        8.50      4.37 o
  -5  12  11        9.57       12.82      3.41 o
  -4  12  11        1.35        2.97      4.12 o
  -3  12  11        3.62        3.53      4.58 o
  -2  12  11        0.17       -0.14      3.69 o
  -1  12  11       15.76       11.30      8.40 o
   0  12  11       32.66       42.29      6.28 o
   1  12  11       18.02       21.73      5.49 o
 -11  13  11        0.42        2.50      4.33 o
 -10  13  11        0.40        0.47      4.01 o
  -9  13  11       10.05        6.27      3.01 o
  -8  13  11        0.08        1.61      3.18 o
  -7  13  11        3.31       10.22      3.48 o
  -6  13  11       34.14       41.45      4.60 o
  -5  13  11       34.52       36.56      4.68 o
  -4  13  11        2.12        0.68      3.70 o
  -3  13  11       43.62       54.34      6.14 o
  -2  13  11       26.16       34.11      5.69 o
  -1  13  11        0.53       -0.92      4.40 o
   0  13  11       35.29       44.81      6.36 o
   1  13  11        0.09       13.04      7.08 o
 -10  14  11        0.40        1.92      3.58 o
  -9  14  11       12.47       11.89      3.35 o
  -8  14  11        1.32        3.08      3.19 o
  -7  14  11        9.04       15.54      3.78 o
  -6  14  11        0.03       -0.83      3.00 o
  -5  14  11       23.32       41.15      5.33 o
  -4  14  11        3.77        7.32      4.19 o
  -3  14  11       17.50       26.71      6.40 o
  -2  14  11       10.07       13.31      4.76 o
  -1  14  11       55.25       73.66      7.09 o
   0  14  11       12.53        7.84      4.95 o
  -9  15  11        2.22       -3.61      3.61 o
  -8  15  11        3.60        0.70      3.23 o
  -7  15  11        0.03       -2.68      2.85 o
  -6  15  11        2.30        5.63      3.18 o
  -5  15  11        0.05        0.04      2.98 o
  -4  15  11        3.67        1.11      3.88 o
  -3  15  11        1.12       -3.85      3.85 o
  -2  15  11       14.20       12.54      4.96 o
  -1  15  11       14.92       11.76      4.81 o
  -8  16  11        0.21       -4.32      4.32 o
  -7  16  11        0.33        1.12      3.54 o
  -6  16  11       15.82       24.54      4.96 o
  -5  16  11        6.40        5.06      3.38 o
  -4  16  11        3.45        1.69      3.89 o
  -3  16  11       35.46       43.83      6.05 o
  -2  16  11       57.56       62.96      9.78 o
  -6  17  11        6.67       -2.85      5.20 o
  -5  17  11        5.03        2.26      5.87 o
 -13   0  12        4.15        2.78      9.73 o
 -12   0  12       22.95       28.19      5.71 o
 -11   0  12       15.10       12.85      4.79 o
 -10   0  12       84.65       89.29     10.06 o
  -9   0  12       50.03       62.93      6.27 o
  -8   0  12        0.02        1.41      8.91 o
  -7   0  12        8.29       10.08      3.35 o
  -6   0  12       29.76       33.24      4.26 o
  -5   0  12        1.47       -4.44      5.48 o
  -4   0  12        0.12       -4.70      4.70 o
  -3   0  12        2.70        3.29      5.95 o
  -2   0  12        0.37        4.23      4.10 o
  -1   0  12       56.00       39.81      5.97 o
   0   0  12        2.03        8.87      4.86 o
   1   0  12      149.61      188.36     10.71 o
   2   0  12       21.63       22.66      6.00 o
 -13   1  12        6.43        5.85      3.40 o
 -12   1  12        3.14        3.79      4.31 o
 -11   1  12        4.00        2.36      2.98 o
 -10   1  12        0.06        1.52      2.73 o
  -9   1  12       27.01       25.20      4.42 o
  -8   1  12        3.63        5.36      2.84 o
  -7   1  12       12.54        7.50      2.38 o
  -6   1  12        0.15        2.70      2.33 o
  -5   1  12        2.42        3.67      2.56 o
  -4   1  12        1.57        0.32      2.45 o
  -3   1  12       21.76       32.08      3.79 o
  -2   1  12        0.13        0.36      2.69 o
  -1   1  12        0.29       -2.72      2.72 o
   0   1  12        5.00        5.73      3.07 o
   1   1  12        0.03       -0.27      3.15 o
   2   1  12        2.33        6.36      4.19 o
 -13   2  12        0.00       -0.28      3.06 o
 -12   2  12        1.18        0.02      2.96 o
 -11   2  12        7.85        7.30      3.45 o
 -10   2  12       10.59       18.21      3.77 o
  -9   2  12       28.14       27.37      3.69 o
  -8   2  12        0.79        2.76      2.51 o
  -7   2  12        7.93        4.69      2.71 o
  -6   2  12        7.74        8.47      2.50 o
  -5   2  12        8.80        9.37      2.58 o
  -4   2  12        3.76        6.73      2.84 o
  -3   2  12        1.18        0.34      2.59 o
  -2   2  12        0.53       -1.35      2.65 o
  -1   2  12       19.55       21.07      3.62 o
   0   2  12        3.46        0.34      3.01 o
   1   2  12        9.83        2.95      3.78 o
   2   2  12        0.01       -1.12      3.96 o
 -13   3  12        3.40        1.08      3.19 o
 -12   3  12        0.57        2.22      2.99 o
 -11   3  12       12.68       10.12      3.35 o
 -10   3  12        0.00        2.64      2.85 o
  -9   3  12       86.19       80.94      6.02 o
  -8   3  12        3.04        3.63      2.54 o
  -7   3  12        4.14        3.02      2.86 o
  -6   3  12       48.63       53.43      3.79 o
  -5   3  12        2.27       -1.89      2.06 o
  -4   3  12       16.81       22.60      3.40 o
  -3   3  12        1.76        4.02      2.77 o
  -2   3  12       12.78       18.53      4.70 o
  -1   3  12        0.06       -2.38      2.74 o
   0   3  12        0.05        1.19      3.58 o
   1   3  12        9.89        7.96      4.42 o
   2   3  12       29.86       32.67      6.68 o
 -13   4  12        0.10       -3.20      4.05 o
 -12   4  12        0.45       -2.53      2.96 o
 -11   4  12        0.34       -2.18      2.88 o
 -10   4  12       23.72       20.32      3.59 o
  -9   4  12        0.81        1.77      4.07 o
  -8   4  12        1.50        2.31      2.57 o
  -7   4  12       35.28       37.35      3.47 o
  -6   4  12       39.33       39.29      3.92 o
  -5   4  12        4.59        3.92      2.50 o
  -4   4  12       26.39       26.93      3.17 o
  -3   4  12        5.13       -0.56      2.72 o
  -2   4  12       15.48       10.33      3.06 o
  -1   4  12        0.09        0.26      3.36 o
   0   4  12       25.38       32.43      4.95 o
   1   4  12        6.06        9.35      4.06 o
   2   4  12       10.47       14.24      5.77 o
 -13   5  12        6.43        2.47      5.98 o
 -12   5  12       10.78       13.55      4.26 o
 -11   5  12        0.01        3.14      3.49 o
 -10   5  12        0.81       -0.53      2.77 o
  -9   5  12       10.01       12.03      2.86 o
  -8   5  12        4.73        6.59      2.72 o
  -7   5  12        0.75        3.34      2.79 o
  -6   5  12       88.57      100.94      5.31 o
  -5   5  12       30.09       23.81      3.16 o
  -4   5  12      134.29      160.17      5.60 o
  -3   5  12       29.33       30.73      3.81 o
  -2   5  12       22.67       24.88      4.52 o
  -1   5  12        9.75        0.06      3.45 o
   0   5  12        1.81       -0.02      3.61 o
   1   5  12        4.35        3.91      3.99 o
 -13   6  12        0.00        2.92      4.24 o
 -12   6  12        2.66        6.20      3.75 o
 -11   6  12        3.63        8.83      3.80 o
 -10   6  12        0.20       -0.68      2.85 o
  -9   6  12        0.04       -1.55      2.35 o
  -8   6  12        0.01        0.88      2.43 o
  -7   6  12        7.91       13.00      3.20 o
  -6   6  12        9.33        5.55      2.90 o
  -5   6  12       33.59       39.75      4.02 o
  -4   6  12       19.41       28.57      4.03 o
  -3   6  12        0.34        0.09      3.27 o
  -2   6  12        4.10        2.50      3.37 o
  -1   6  12       15.53       13.63      4.26 o
   0   6  12       18.94       25.56      4.56 o
   1   6  12       53.32       62.72      5.97 o
 -12   7  12       33.83       48.01      4.81 o
 -11   7  12        1.79       -3.87      3.87 o
 -10   7  12       17.29       22.45      7.28 o
  -9   7  12        5.29        8.79      2.82 o
  -8   7  12        0.00        0.36      3.73 o
  -7   7  12        0.00       -1.77      2.63 o
  -6   7  12       23.14       29.69      4.33 o
  -5   7  12        0.34       -2.26      2.52 o
  -4   7  12       74.27       83.49      4.84 o
  -3   7  12        8.91        9.13      6.00 o
  -2   7  12       12.40       18.42      4.26 o
  -1   7  12        7.22        5.60      3.82 o
   0   7  12        3.09        0.75      3.71 o
   1   7  12        0.69        1.12      3.83 o
 -12   8  12        2.08        0.72      3.21 o
 -11   8  12        2.44        0.17      3.88 o
 -10   8  12        2.33        0.92      3.00 o
  -9   8  12        1.35       -1.07      3.41 o
  -8   8  12        8.76        9.41      2.97 o
  -7   8  12       28.10       27.03      3.68 o
  -6   8  12        1.01       -1.86      2.57 o
  -5   8  12       29.38       31.41      3.74 o
  -4   8  12       18.23       23.59      4.25 o
  -3   8  12       39.95       50.02      7.07 o
  -2   8  12       11.83       15.58      4.09 o
  -1   8  12       20.16       24.14      9.34 o
   0   8  12        3.33        4.85      3.84 o
   1   8  12        7.40        5.36      5.22 o
 -12   9  12        6.76        6.93      4.16 o
 -11   9  12        3.94        9.06      4.10 o
 -10   9  12       28.73       30.27      6.02 o
  -9   9  12       17.58       23.71      5.91 o
  -8   9  12        0.39       -1.26      2.61 o
  -7   9  12       12.98        6.02      3.52 o
  -6   9  12        1.96       -2.78      2.78 o
  -5   9  12        9.18        7.49      2.99 o
  -4   9  12        8.80        7.21      3.72 o
  -3   9  12       19.69       17.39      4.18 o
  -2   9  12       35.52       41.11      5.06 o
  -1   9  12       14.75       18.81      4.46 o
   0   9  12        0.45        3.43      3.87 o
 -11  10  12        8.36       10.71      4.39 o
 -10  10  12        0.09        1.83      3.58 o
  -9  10  12        1.11       -0.98      2.87 o
  -8  10  12       15.64       22.38      3.59 o
  -7  10  12       12.12       14.05      3.71 o
  -6  10  12        0.51        1.37      2.99 o
  -5  10  12        0.08       -0.53      2.97 o
  -4  10  12        9.25        5.57      4.43 o
  -3  10  12        3.25       -3.50      3.50 o
  -2  10  12        0.36       -3.24      3.24 o
  -1  10  12        6.13        9.69      4.11 o
   0  10  12       13.78       18.48      5.94 o
 -10  11  12        4.37        4.47      3.75 o
  -9  11  12        0.00        0.57      2.92 o
  -8  11  12       47.62       49.59      5.14 o
  -7  11  12       14.91       18.16      3.78 o
  -6  11  12        0.61       -2.79      2.79 o
  -5  11  12        3.58        1.09      3.07 o
  -4  11  12        0.25        0.78      4.26 o
  -3  11  12       17.52       20.66      8.27 o
  -2  11  12       30.34       32.98      6.08 o
  -1  11  12       21.80       18.83      5.58 o
 -10  12  12        0.01        2.91      4.22 o
  -9  12  12        7.66       13.44      3.51 o
  -8  12  12        0.09        1.67      3.24 o
  -7  12  12       11.76       16.70      3.91 o
  -6  12  12        0.79       -0.07      3.07 o
  -5  12  12       32.40       45.87      6.17 o
  -4  12  12       31.49       36.80      5.97 o
  -3  12  12       70.64       83.77      7.77 o
  -2  12  12       11.42       13.65      6.43 o
  -9  13  12        3.97        6.19      3.39 o
  -8  13  12        3.53       -2.50      3.26 o
  -7  13  12       30.60       32.14      4.53 o
  -6  13  12       23.38       25.79      7.52 o
  -5  13  12       21.24       15.48      5.24 o
  -4  13  12      104.14      131.90      9.07 o
  -3  13  12        1.39        2.88      6.30 o
  -7  14  12       12.50       16.30      4.08 o
  -6  14  12        6.27        2.91      3.62 o
  -5  14  12       15.13       10.25      4.85 o
 -12   1  13        4.29       11.86      3.54 o
 -11   1  13        2.46       -0.38      2.99 o
 -10   1  13        0.52        1.18      2.99 o
  -9   1  13        0.49        1.23      2.82 o
  -8   1  13        2.76        1.54      2.96 o
  -7   1  13       11.83       11.95      2.74 o
  -6   1  13        0.04       -2.15      2.15 o
  -5   1  13       28.97       29.40      3.66 o
  -4   1  13       11.49        7.61      3.14 o
  -3   1  13       19.88       22.84      3.85 o
  -2   1  13        6.57        4.34      3.34 o
  -1   1  13        6.22        3.39      3.38 o
 -12   2  13        2.18        3.44      5.03 o
 -11   2  13        0.66       -2.85      2.85 o
 -10   2  13        3.70        2.27      2.96 o
  -9   2  13       12.47       14.33      3.41 o
  -8   2  13       22.28       21.98      3.30 o
  -7   2  13        0.68       -2.39      2.39 o
  -6   2  13       12.88        8.19      3.94 o
  -5   2  13       10.33        9.68      2.89 o
  -4   2  13        0.49        1.37      2.75 o
  -3   2  13        0.40        1.58      3.09 o
  -2   2  13        0.23       -1.17      3.05 o
  -1   2  13        1.68        6.06      3.38 o
 -12   3  13       11.39       17.48      5.53 o
 -11   3  13        6.54        6.28      3.28 o
 -10   3  13       21.83       23.39      3.80 o
  -9   3  13        0.09       -2.66      2.66 o
  -8   3  13       12.23       15.36      3.14 o
  -7   3  13       10.54       13.50      3.16 o
  -6   3  13        0.13       -2.21      2.45 o
  -5   3  13       56.98       52.20      4.06 o
  -4   3  13       10.77       11.57      3.02 o
  -3   3  13       17.33       19.31      3.82 o
  -2   3  13        3.61       -1.95      3.64 o
  -1   3  13       11.54       18.45      4.59 o
 -11   4  13        0.89       -0.35      3.20 o
 -10   4  13       11.82       18.68      3.65 o
  -9   4  13       14.81       14.91      4.27 o
  -8   4  13       23.36       27.55      3.58 o
  -7   4  13       21.88       28.77      3.54 o
  -6   4  13       25.12       33.18      4.13 o
  -5   4  13        0.26        1.52      2.71 o
  -4   4  13        7.75        4.28      2.83 o
  -3   4  13        0.08        8.25      3.98 o
  -2   4  13        0.35       -2.21      3.82 o
  -1   4  13        3.23        2.96      3.94 o
 -11   5  13        0.33       -0.12      3.17 o
 -10   5  13        0.91        3.70      3.12 o
  -9   5  13        0.01        1.68      2.69 o
  -8   5  13        0.09       -1.32      2.51 o
  -7   5  13        1.21       -2.85      2.85 o
  -6   5  13        0.72       -0.10      2.91 o
  -5   5  13        0.24       -2.43      2.43 o
  -4   5  13        8.07        5.38      3.74 o
  -3   5  13       14.62       14.01      4.23 o
  -2   5  13        0.11       -3.64      3.64 o
  -1   5  13        0.04       -4.48      4.48 o
 -11   6  13        2.59        4.96      4.02 o
 -10   6  13       17.38       26.95      4.70 o
  -9   6  13       35.65       38.18      3.85 o
  -8   6  13        5.34        7.88      2.89 o
  -7   6  13        6.92        5.63      4.31 o
  -6   6  13       39.31       35.41      4.84 o
  -5   6  13        1.04       -2.11      3.72 o
  -4   6  13       12.51        8.07      3.87 o
  -3   6  13        0.05       -3.30      3.30 o
  -2   6  13        1.14        2.06      3.82 o
 -10   7  13        5.95        4.97      3.93 o
  -9   7  13        0.29        0.29      3.42 o
  -8   7  13        2.12        4.79      3.13 o
  -7   7  13        9.76       11.93      5.39 o
  -6   7  13        1.27        2.97      2.95 o
  -5   7  13        5.06        6.56      3.88 o
  -4   7  13        2.39       -3.26      3.26 o
  -3   7  13        0.45       -4.53      4.53 o
  -2   7  13        7.29        6.15      4.60 o
 -10   8  13        2.16       -3.39      3.39 o
  -9   8  13       19.60       26.43      4.13 o
  -8   8  13       30.71       29.03      4.08 o
  -7   8  13        0.01        1.21      3.33 o
  -6   8  13       10.26        5.15      4.65 o
  -5   8  13        0.81       -3.28      3.28 o
  -4   8  13        0.00       -2.63      3.48 o
  -3   8  13        0.45        0.88      3.60 o
  -9   9  13       17.95       16.31      3.79 o
  -8   9  13        0.07       -1.30      2.92 o
  -7   9  13        0.22       -2.26      3.29 o
  -6   9  13        0.37       -2.97      2.97 o
  -5   9  13        1.32        3.07      6.14 o
  -4   9  13       25.67       24.09      6.64 o
  -8  10  13       34.00       35.70      6.10 o
  -7  10  13        1.17       -2.30      3.12 o
  -6  10  13        5.91       -1.46      3.25 o
  -5  10  13       17.39       15.22      5.40 o
  -8   0  14        3.69        8.46      4.89 o
  -7   0  14        0.76       -3.42      3.42 o
  -6   0  14        0.93       -0.46      6.15 o
  -5   0  14        2.69       -5.20      5.20 o
  -8   1  14        3.30        3.77      3.17 o
  -7   1  14        5.13        1.88      2.96 o
  -6   1  14        3.10        1.35      2.54 o
  -8   2  14        1.28        1.52      4.73 o
  -7   2  14        0.66       -2.60      2.77 o
  -6   2  14        3.32        1.54      2.53 o
  -7   3  14        7.31        9.92      5.20 o
 
